# Supplementary material for: Analysis of MCM Proteins’ Role as a Potential Target of Statins in Patients with Acute Type A Aortic Dissection through Bioinformatics
Source: Genes (Basel). 2021 Mar 9;12(3):387. doi: 10.3390/genes12030387 (PMC7998850; doi:10.3390/genes12030387)
Supplement: Supplementary file 1 [file genes-12-00387-s001.zip]

Archive with 3 entries (3 files):
- Supp Data 1 Diff_expression_all_comparisons.csv
- Supp Data 2 Enriched .csv
- Supp Data 3 xCell_GSE52093_xCell_2009011321.csv
