# Supplementary material for: Analysis of MCM Proteins’ Role as a Potential Target of Statins in Patients with Acute Type A Aortic Dissection through Bioinformatics
Source: Genes (Basel). 2021 Mar 9;12(3):387. doi: 10.3390/genes12030387 (PMC7998850; doi:10.3390/genes12030387)
Supplement: Supplementary file 1 [file genes-12-00387-s001.zip › Supp Data 1 Diff_expression_all_comparisons.csv]

Row-names	Symbol	logFC	adj-P-Val	data	GSM1259285	GSM1259286	GSM1259279	GSM1259280	GSM1259281	GSM1259275	GSM1259276	GSM1259277	GSM1259278	GSM1259282	GSM1259283	GSM1259284
1-Mar	NA	0.628006461	0.537643885		4.717525635	3.965083311	1.966156521	4.688405867	3.923058831	2.509649736	5.611360969	5.589293995	4.678847145	5.275806791	4.98700746	2.708401362
3-Mar	NA	1.030587977	0.17434304		6.881284075	6.48898361	5.592974521	4.874665672	6.656753767	7.455416821	8.192377154	6.776836996	6.152102884	7.087233689	5.798851242	8.443823354
5-Mar	NA	0.461453505	0.177474228		6.090924547	6.295692907	5.676354301	6.301011588	5.45602645	6.620063485	6.848234831	6.599461223	6.404889672	6.165827545	5.964909169	6.374802323
6-Mar	NA	0.014255874	0.980496929		8.766494456	9.434099212	10.99969142	10.30143675	9.560865673	9.9746641	9.841069737	9.876053061	10.0418754	9.722304805	9.407775274	9.923671255
A2LD1	NA	0.529070802	0.36607922		6.461165417	6.365632879	4.83432592	6.394042301	4.793229509	6.484297509	5.48013261	5.795464623	6.582075878	6.984826287	5.992654696	6.771798444
AAA1	NA	-0.34886365	0.684749548		2.626408297	2.922487691	3.541435541	4.0147543	4.299261512	3.146368642	3.218979815	1.080646067	3.736851617	4.324140214	2.262023263	4.155031106
AACSL	NA	0.308340724	0.544941354		2.997476143	3.83981652	3.087249646	4.509080127	4.047665762	3.906061289	4.599038036	4.088841229	3.718205977	4.703713693	3.240270666	3.776057653
ABCA11	NA	-1.829377131	0.05852261		5.144523245	4.920731569	5.056974061	4.501877938	4.455748705	3.199545461	4.074432649	3.985819172	3.395694869	2.902137269	0.004704164	3.343824225
ABHD7	NA	-0.470159371	0.696601996		4.939604601	5.114888367	5.05453638	5.190228852	5.248007619	4.370437027	7.005202345	5.40190586	3.14019999	3.087776636	2.63746117	6.832073521
ACPL2	NA	-1.555532782	0.020984274		8.790563541	8.252872598	7.261204517	7.924826752	7.390042527	6.331799251	5.890363271	7.409362931	6.941875121	6.56634133	5.681622423	5.75722011
ACRC	NA	-0.359805187	0.463919205		3.925843751	4.702994908	5.297903416	4.600013976	4.719025688	4.234181691	3.924507546	4.829895721	5.253633463	3.9502267	4.364515704	3.4684973
ADSSL1	NA	-0.984617237	0.078872996		8.984654569	8.377424858	8.743584643	9.099707847	8.804786379	9.194900378	7.872886614	6.961860594	8.20732382	7.531911651	7.059658115	7.893359784
AFG3L1	NA	-0.214500765	0.570238556		7.281765933	6.862839414	8.128388269	7.407968756	7.209816918	6.795324088	7.612425487	7.496453561	7.081531372	6.893183805	7.066889987	7.199777354
AGPAT6	NA	0.577363525	0.215995084		4.414086811	3.937269054	3.767083751	3.436032545	3.358349841	3.869123221	3.751997081	3.847617147	4.507775616	4.416500642	4.75060061	5.375881163
AGPAT9	NA	-0.431287706	0.586819742		6.358054925	6.608516239	6.885341299	6.602189759	7.164554001	8.436900975	6.866110518	6.474413653	5.039455594	5.472888681	5.17449231	6.582843038
AGXT2L2	NA	0.073799472	0.862201032		6.295036406	6.351520208	7.254412637	6.652949632	6.928468631	6.501010254	6.921295882	7.105396274	6.072389251	6.735396261	6.997089133	7.059361768
AHSA2	NA	-0.271298024	0.559227133		9.745801363	9.248190639	10.24593294	9.472104098	9.293990696	8.936727737	8.816860461	9.891324701	10.15962036	9.410352342	9.431658266	8.662797598
AIM1	NA	0.714038377	0.149839967		4.609582415	4.585937193	4.129179964	4.179733966	5.129321351	4.904381974	5.049160247	4.650726653	5.190729418	5.702975522	6.466064712	4.721486955
AK3L1	NA	0.196812051	0.774297238		7.74219287	7.952197841	7.122979114	7.886223334	7.411481329	9.140471672	8.290190762	6.406741414	7.216110448	7.74640011	7.36003324	8.578840996
ALMS1P	NA	0.826701825	0.097366701		4.054599326	2.788206473	3.309442375	4.104813845	3.217931882	4.655711313	3.701819606	3.570162946	4.139225533	4.535867577	4.677698785	4.971418477
ALPPL2	NA	0.538112938	0.378252345		2.716327651	4.239889855	4.055089774	3.956745301	2.469995867	3.229996065	3.838500035	3.240598413	4.367610097	4.075235676	5.094728006	4.333390099
ALS2CR14	NA	0.006332554	0.990022163		6.539634202	6.724752577	8.167359433	7.601735138	7.688853142	6.831888639	7.564309569	7.357588951	6.935300618	7.694433111	7.737098586	7.334976693
ALS2CR16	NA	-0.2221412	0.650281014		3.086617174	3.871635704	4.361073509	4.527551446	3.916248279	3.516856054	2.919619059	4.436172502	4.144365392	3.97784132	3.517744335	3.600789496
ALS2CR4	NA	-0.451361633	0.239043994		9.503500201	9.458340988	8.736870012	9.53709296	8.791138138	8.577463951	8.416006203	8.9690814	9.2888008	8.874260896	9.042634215	8.109940321
AMAC1L2	NA	-0.260507653	0.592000198		4.33703525	4.250218819	3.653534721	3.662935779	4.025688845	3.973938164	3.445247314	2.797144994	3.739177353	3.194489128	4.588947846	4.338680412
AMAC1L3	NA	0.29165282	0.617004827		3.191420522	3.25312233	4.070391904	3.997579653	4.368811643	4.28082792	3.236401232	3.153967428	4.156319755	4.21628257	5.342581767	4.089045543
AMICA1	NA	-0.295452091	0.804208846		5.884454572	6.319618115	5.727500651	6.57336983	5.810109641	2.210835195	7.38588224	6.143940489	6.31385767	5.178643739	6.651124901	6.488625064
AMY1B	NA	0.536997732	0.212122411		6.385596869	5.797440533	5.261359683	6.311061288	5.821877533	5.907748984	6.2705865	5.877143738	6.545279126	6.925155622	7.190723493	6.450616929
AMY1C	NA	0.636396137	0.050409827		11.41309369	11.66893062	11.22787221	11.68669661	11.14332709	11.94542299	12.09921728	11.82700839	12.10395719	11.7886588	12.31827871	12.36811791
ANKRD20B	NA	-2.009086891	0.106261089		4.081977824	3.565587428	3.289317923	4.592202861	4.405104012	3.631991285	-0.767020289	3.410626033	0.766102378	3.960700746	0.086795992	2.755061684
ANKRD32	NA	0.413075577	0.242144209		5.139073649	5.081149562	5.026801387	4.872851409	5.476756571	5.85335098	5.281008262	5.428812718	4.730494321	5.759010918	5.734844807	5.939292645
ANKRD47	NA	-0.895312077	0.277925252		6.50301458	6.280201559	6.077825344	4.623990319	6.836066771	4.827923667	6.344069676	5.529678544	4.15007626	4.002884308	4.388120639	6.93960037
ANKRD57	NA	-0.477697737	0.189146299		9.123585761	9.43714387	9.347819546	9.623800119	9.162713067	9.298525439	8.609356062	9.216642077	9.466877498	8.581440509	8.416607126	8.439754437
AOF2	NA	0.726205574	0.023696332		7.686259591	8.157228685	8.268278116	8.223355453	7.98469871	8.766191964	8.865155149	8.534040975	8.768703403	8.823519145	8.980411521	8.793165639
AP1GBP1	NA	0.443960944	0.303141162		4.026990341	3.444704167	3.092413474	3.426331855	2.64473908	4.333664163	3.148880104	4.262052739	4.068643298	3.41460643	3.430080497	3.739049864
APEG1	NA	-0.943412793	0.12168848		7.511785855	7.440649114	8.998936466	8.067554289	7.52513865	7.524482165	6.166729302	6.511270357	8.185261497	7.228643633	6.930827208	6.210586411
APITD1	NA	1.397518749	0.006115281		5.795464623	5.471018984	5.630708913	5.16170673	5.369982886	6.720642377	7.064705047	6.22274835	6.654892326	7.346175957	7.164219095	7.009683081
APM-1	NA	-1.051790794	0.254509672		6.809997013	7.369919218	7.820182154	7.575453779	6.435397404	7.802237816	6.885793973	6.474126768	7.506594009	5.616229467	3.854855421	4.912956381
ARD1A	NA	0.367712125	0.26492998		8.214896083	8.174157705	8.8513827	8.410010313	8.419863714	9.248619272	8.841023649	8.167359433	8.612906453	9.086615805	8.71910128	8.796793703
ARHGEF5L	NA	-0.258927748	0.582407056		6.852514528	6.517639943	6.398172999	6.122197056	5.874525267	6.952064434	5.375328289	5.586291873	6.379577645	6.447131673	6.340025075	5.578156488
ARL17P1	NA	-0.694064038	0.141259284		5.788177755	6.615394667	7.608974049	7.17762185	6.726551967	6.724097697	6.095151401	6.136102569	5.822183044	6.411620129	5.797193303	5.638611995
ARMET	NA	0.660880992	0.187027914		10.21649003	10.8448603	10.18979862	10.79145677	10.35411822	11.05911797	11.6999797	10.28111401	10.34939514	11.00490021	11.35781809	12.22925534
ARPM1	NA	0.05648194	0.943143298		4.849342293	4.665501924	4.672241457	4.999646045	4.076287153	5.982880436	4.686823207	3.82508853	5.278481797	5.725957054	4.150525558	3.313843416
ARVP6125	NA	0.116934639	0.910821233		3.855245242	1.347614637	3.869505259	4.148247563	2.1771087	3.626420446	1.632096013	3.985026741	4.514264313	3.321712684	3.22864925	2.067182985
ASAH2C	NA	0.023940573	0.965192851		5.387185364	4.787458063	5.216681069	5.145088846	5.018803286	5.830202328	5.258416033	4.759120672	5.553018837	5.646312162	4.034719303	4.863097955
ASAM	NA	0.627198397	0.295231867		7.172315489	7.077496175	8.635006663	8.181242221	7.256482338	9.45724748	8.451239141	7.054557652	7.790598075	8.45832171	8.265144775	8.564839989
ASAP1IT1	NA	0.255973564	0.631826158		4.151119262	4.414086811	5.476465291	5.699525537	5.536116328	4.674395679	5.275592278	6.03289208	4.931328012	5.293674692	5.857282363	5.114888367
ATP5D	NA	0.471758895	0.09117454		10.14068537	9.956602818	10.2369685	10.00707774	10.18596067	10.53579928	10.44151875	10.39407571	10.28274443	10.7647041	10.7686169	10.85306623
ATP5H	NA	0.379123267	0.164133584		11.89621243	11.72567683	11.6288392	11.76490517	11.67130133	12.41661678	12.25789193	11.64463098	12.15087156	12.18910087	12.10395719	12.0525025
ATP5J2	NA	0.739914532	0.043706189		9.430122576	9.502833594	9.230893476	9.57390295	9.451906529	10.0559887	10.32599009	9.817610947	9.661375512	10.29432092	10.75548015	10.33415818
ATP5S	NA	0.084874831	0.836631529		6.943338835	7.047344254	6.321536711	6.325667219	6.053511498	6.597822246	6.425088815	6.326521709	6.769163437	7.196987613	6.273780869	6.772717054
ATP5SL	NA	0.090170106	0.795965273		8.841704601	8.666002388	9.194280637	8.622998049	9.336553645	9.282019715	8.943397739	8.627794312	8.798820727	9.006200109	9.271516253	9.227596932
ATPBD3	NA	0.426395166	0.296928634		4.017485471	3.557233618	4.468373479	3.551876493	4.643707296	5.069070549	4.536614323	4.306108365	3.76722362	4.339419624	4.580359581	4.720117001
ATPBD4	NA	-0.980401205	0.033572102		6.253462526	6.035262311	5.685577467	6.048347148	6.148232104	5.188955914	4.937300602	5.614209819	5.699525537	4.648370526	5.007235426	4.28082792
ATPGD1	NA	-2.326716242	0.014434147		7.368774459	7.076378448	8.034693885	7.81886909	7.922686079	6.181158619	4.494240863	6.40884872	6.034097717	6.090389391	3.787964183	4.226249561
AZI1	NA	0.508975585	0.093212386		6.532599205	6.594330128	7.013793863	6.794055798	6.801780775	7.124083046	6.802694712	7.247260113	7.185922033	7.379266586	7.652005277	7.402781003
B3GALTL	NA	0.57056835	0.392301407		5.995067253	6.269902393	6.499781961	4.135364127	6.868315131	7.109866166	5.380587125	6.589620439	6.740443254	7.053356834	6.347159987	6.448747855
BAGE	NA	0.694934195	0.191007906		3.491810777	3.413826931	2.558273268	1.841581506	2.62474733	4.481119369	3.994663894	3.046469058	2.983989546	3.462901714	3.46482638	2.932905143
BAGE3	NA	-1.095957018	0.11810021		3.362389932	4.149508141	5.521997666	4.875948597	5.118815273	2.371198911	3.420464885	4.826780317	4.178667639	3.412838419	2.821558387	3.536915772
BAGE5	NA	-0.088991111	0.814313289		6.511802139	5.881614946	6.928468631	6.815621537	6.568573926	6.36669884	6.227316929	6.73310483	6.819967011	6.518311982	6.092554832	6.407621447
BAI1	NA	-0.469092614	0.545245894		3.65729701	3.14837904	3.703671063	3.953997112	3.843364839	4.528114935	3.67888094	1.986322095	2.255311886	1.698561217	4.127544966	4.071008352
BAI3	NA	0.975506734	0.189304015		6.21711708	6.470560129	5.190228852	6.581324129	5.387185364	7.560845616	6.096245827	7.857037338	7.978590349	7.707590359	5.534198903	5.879020519
BAPX1	NA	-1.964344488	0.187934723		4.514857626	5.154495719	3.800943374	3.384997473	5.453964607	3.151552975	1.801721135	4.152630439	2.711916861	-2.363049793	3.27093852	4.756840764
BAT1	NA	0.35450015	0.297491654		10.41139023	10.31254039	10.99054437	10.78744063	10.44031793	10.3582336	11.1652575	10.9653745	10.5973617	10.92517684	11.15573911	11.43348477
BAT2	NA	0.171962216	0.701961097		7.808902413	7.662256067	8.958738296	8.269576954	8.032814959	8.055161483	7.988246132	8.188643734	7.933673543	8.286461194	8.863476697	8.913276896
BEXL1	NA	-0.955204435	0.028723955		10.67068811	10.95958833	10.4897978	10.6808254	10.41728503	10.32769747	8.979927872	9.970840716	9.980799353	9.726818788	9.410776531	9.422166761
BOAT	NA	0.580682884	0.245349253		4.157558751	2.529086297	3.030028259	3.454175893	4.169049501	3.831662442	4.711499862	3.747753667	4.354445108	3.477922073	4.526085718	3.691269498
BP75	NA	-0.472861748	0.219913537		6.994348911	6.975531601	5.855610791	6.386573696	6.483578318	6.439332076	5.713983336	6.198579605	6.205257215	6.507498302	5.639883313	5.759334561
BRD7P3	NA	-0.942718323	0.145192436		3.938839048	4.114162934	2.718839869	3.106529566	3.41480665	3.975313771	1.520299033	2.432896622	2.909306529	2.354164665	1.485970312	2.933470098
BRP44L	NA	-0.977153787	0.01594614		10.92685413	10.87103582	11.21247571	11.16413196	11.04622911	9.93117481	10.08305377	10.48808314	10.40340195	10.28936188	9.735649267	9.538216098
BRUNOL6	NA	-0.518271531	0.168883472		5.197248938	5.190484885	5.177934929	5.424061453	4.096900229	4.363025258	4.242453122	4.793229509	4.767243752	4.529679168	4.662061907	4.135689178
BTBD15	NA	-0.590481785	0.17271452		6.559789132	6.291931523	6.739726613	7.134408864	6.40595442	6.764050182	5.542792615	6.418973669	6.480924752	6.14860511	5.469653863	5.426162085
C10ORF10	NA	1.747718837	0.036850157		9.421901139	9.349857749	10.02380147	8.903288381	10.92517684	12.77231292	12.41076297	10.24593294	11.03733829	11.94916757	10.6257828	11.26637018
C10ORF11	NA	-0.8355253	0.070240387		8.051552645	7.511407156	7.858822115	7.464175687	6.886394066	5.883539198	6.613896848	6.869714744	7.518690132	6.859030298	6.623904163	6.663839856
C10ORF116	NA	-0.324035548	0.566238958		12.7128857	12.53427735	13.38371779	12.71881111	13.00903464	13.2342847	13.12214449	12.60452358	12.99067696	12.78256787	12.13746254	10.96230825
C10ORF119	NA	0.543893902	0.175771381		4.421888435	3.932378711	4.61047861	4.90468399	5.000550824	5.573471781	5.0527667	4.695905868	4.650494603	5.099208926	4.948845636	5.804536597
C10ORF12	NA	0.103641219	0.835001928		4.708648008	4.911116786	4.498925457	3.820323991	3.274818501	4.355208714	4.376397359	4.25522803	4.706725588	4.122731519	3.882313393	4.726249772
C10ORF125	NA	0.991008565	0.105216348		4.414722777	4.345264364	4.178158487	4.054886671	4.958604681	5.909094071	5.544689078	4.107348913	4.236719911	5.962067736	5.612527369	6.296904647
C10ORF128	NA	-2.535906937	0.159586018		6.501317801	6.876473972	5.900481152	4.427698685	7.040227244	3.324217277	5.427819343	5.36577686	3.287692288	4.308234169	-2.331983293	5.91157319
C10ORF136	NA	0.544563856	0.519730183		3.680697924	2.355724184	3.617895564	4.163005137	1.286119393	5.340733873	3.263097973	2.532722652	2.973463417	3.994136168	3.33249026	3.520121734
C10ORF140	NA	-0.315617309	0.537643885		5.21864557	4.748036627	5.568440162	5.079849545	4.005972999	4.513978931	3.84694556	5.290625297	5.353385755	4.322176217	4.184241409	4.748648535
C10ORF2	NA	1.032841496	0.103350842		5.616986915	5.203803328	4.543490934	5.022101445	5.235879438	7.400251856	6.597589274	5.24913811	5.33558151	5.821069073	5.529028183	7.168399347
C10ORF26	NA	0.606487436	0.1358325		7.50807364	7.778550939	6.75742468	7.073927318	7.198193561	8.507651156	7.536727451	7.369545003	7.525534903	8.095216081	7.712015174	8.341360479
C10ORF32	NA	-0.429899943	0.299282595		8.902735969	8.483475213	8.361505637	8.2465316	8.940435762	8.940435762	7.883885921	8.257003073	8.751489162	8.038536048	7.687534555	7.540373731
C10ORF33	NA	-0.405971782	0.513758771		6.955040738	7.184244584	8.008184324	7.724794179	7.370806827	6.364755909	6.556698401	7.786864882	7.890626654	7.275658014	7.790904939	5.632987638
C10ORF4	NA	0.047314571	0.964020214		3.838931603	2.066302091	3.594475696	3.902072614	3.637837424	4.2459375	3.006603408	4.201064512	3.940190247	1.085776109	4.765049346	2.942048076
C10ORF41	NA	-0.424819138	0.652168808		4.577810072	4.809432452	4.728511022	4.312395805	3.747978107	4.906671289	0.982142624	3.905922704	4.762896234	4.093097006	4.941221365	4.480893256
C10ORF47	NA	-0.376038727	0.457733724		5.750865599	5.140514465	5.092314012	5.082493543	4.392379938	4.404314592	5.144130008	5.718775057	5.123547015	3.854989029	4.470935064	4.293032727
C10ORF54	NA	-0.300196864	0.76168708		6.782973318	7.46007495	6.612154454	6.760843673	6.93277223	4.110917762	8.225152958	7.35356325	6.706349583	5.587104814	6.364412046	7.919467612
C10ORF57	NA	0.099973855	0.806033795		6.679862891	7.202609702	6.848234831	6.839264267	6.965642316	7.182536381	6.52335526	6.579137447	7.524260396	7.281587911	7.431091378	6.527707819
C10ORF59	NA	0.207514934	0.566845893		6.710919366	6.666346161	5.736648437	6.105561173	6.542063304	6.96002279	6.736079868	6.582505574	6.715264662	6.513347195	6.378285317	6.033252952
C10ORF64	NA	-0.066845411	0.899178311		4.625071141	4.26027788	3.843778878	4.387928395	3.288439481	3.751159468	4.5724192	3.251994125	3.71858959	4.477421531	4.420144157	3.908048134
C10ORF65	NA	-1.465529782	0.060760994		6.037830469	5.046517689	4.747167702	5.668641372	4.423713291	4.465370495	2.266185055	4.405104012	4.896186583	3.823250036	3.570028114	2.608585962
C10ORF72	NA	0.050343364	0.937165178		6.097554124	5.877623284	5.376656082	5.786237212	4.905117877	6.47693523	5.361838177	5.764442499	6.415855321	5.302352687	4.437773042	5.853670605
C10ORF73	NA	-0.865327433	0.268222276		4.81212133	5.282739285	5.052445457	3.008761877	6.395981848	3.02892059	5.16170673	4.74621171	3.336441933	3.630333242	4.234033733	4.177929748
C10ORF75	NA	-1.256945747	0.272387199		4.591382016	3.47633243	5.521521924	4.029968736	4.505761386	4.274222145	2.205016462	5.356238554	4.888935108	3.325553357	0.727732293	1.398634941
C10ORF76	NA	-0.348231252	0.308071278		7.546514835	7.537712289	7.828493225	7.603690875	7.388335935	7.932090707	6.989923509	7.09209853	7.414012878	6.671434917	7.517352866	7.012113849
C10ORF78	NA	0.086726902	0.831317916		7.048666689	7.098992156	6.214549545	6.590303947	6.670759624	7.398334122	6.937928132	6.586589724	6.585577619	6.292227567	6.795324088	7.083687805
C10ORF84	NA	-0.699657242	0.157609103		4.903423966	4.565198674	5.102095387	5.185585113	5.184484225	5.111953574	3.848699048	4.487224567	4.645758139	4.868854649	3.948770896	3.108240741
C11ORF10	NA	0.479091148	0.097020325		11.73700687	11.94116208	11.32329913	11.66992719	11.71983072	12.10874463	12.10395719	11.84154469	12.25234168	12.27349782	12.48385633	12.03741208
C11ORF31	NA	-0.344833816	0.511056044		3.701559037	3.930460124	5.116157205	4.246867123	4.384613509	3.30563074	3.732432023	4.251538839	3.895193058	4.518752282	3.045926933	4.768209208
C11ORF46	NA	-0.739153774	0.096215471		8.663253879	8.541627507	8.573963334	8.705847653	8.539365505	8.343565053	7.769183938	8.658701345	8.160592504	7.948336859	7.119566797	7.059658115
C11ORF47	NA	-1.026362948	0.055773637		3.974537572	4.019225088	5.001621219	4.853438815	5.033771409	4.385045807	3.267712566	2.785656841	3.968760781	3.94611604	3.353796113	3.144002958
C11ORF63	NA	-0.30175223	0.570719826		7.241258642	6.557960814	8.86824073	8.290434081	8.020268275	7.068895408	7.546828881	7.768954439	7.328619283	7.538909808	7.625700808	7.579253325
C11ORF67	NA	0.12998201	0.774248615		8.818531371	9.079998569	7.742637521	8.522729814	8.017918012	8.982035547	8.401340342	8.287928421	8.957928814	8.603332584	8.711328671	8.020521092
C11ORF70	NA	1.112521741	0.022692268		5.225425717	5.47445097	4.420713468	5.401364578	4.77415187	6.23471226	6.077048547	5.851944885	6.132240394	6.686548149	6.672433828	5.547273368
C11ORF75	NA	0.520038852	0.076943989		7.489758868	7.835662006	7.96168641	7.864888127	7.766575286	8.107465569	8.515829517	8.39132351	8.356570814	7.892421385	8.490404063	8.372256084
C11ORF82	NA	2.378265109	0.018893155		4.120861174	4.612813073	4.076991702	1.556226332	3.685706967	4.926286505	6.437947608	5.255954242	5.325530691	5.967707673	6.958020197	7.050047791
C11ORF83	NA	0.490252541	0.252932749		5.357817999	5.348617691	6.441017955	6.016953107	6.328716031	6.982265771	5.95183534	6.066795507	6.166729302	6.035958594	6.979502937	6.539052234
C11ORF84	NA	-0.059937594	0.925070681		4.703713693	4.473010166	5.267120758	4.821873963	4.046959834	3.013138131	5.145754478	4.592538962	4.705231487	4.746604609	5.104475051	4.910443902
C12ORF11	NA	0.728886091	0.08326672		7.149501231	6.747716346	7.490031747	7.49772572	7.342981347	8.151918164	8.616133435	7.422081591	7.225550654	8.151134792	8.178471649	8.076051301
C12ORF23	NA	0.351307913	0.399956746		6.426791913	6.377414619	6.365632879	7.168887692	6.08110737	6.74678033	6.598227028	6.591419568	7.127510505	7.204018413	7.515517716	6.063450091
C12ORF24	NA	0.226147998	0.53032497		7.497411179	7.552286377	7.17608237	7.150172753	7.014474694	8.011027054	7.627584223	6.766128675	7.255150403	7.52513865	7.498024232	7.846581068
C12ORF28	NA	-1.647315381	0.080657149		5.981348078	5.459981705	5.753583946	4.118568207	3.677351505	3.82600639	2.777108891	2.66782084	5.560731765	3.527688429	3.146939791	1.949663042
C12ORF32	NA	0.905551056	0.021074317		4.767650561	5.562830985	5.089055715	5.245144606	4.945371261	6.055981702	5.769971365	5.938462706	6.463137532	5.598078413	6.168720449	6.198579605
C12ORF37	NA	0.679161356	0.589518855		3.778471434	-1.550953624	3.377261208	2.680509127	3.331401399	3.882731076	3.095694414	2.185082521	3.066496016	3.692397067	1.565311533	3.529782224
C12ORF5	NA	0.650162413	0.126675112		5.302096743	6.063450091	5.131086083	5.700534877	5.704287411	6.701521334	6.601472043	5.535723592	5.751610201	6.60440304	6.587798964	5.830645004
C12ORF51	NA	-0.445934471	0.243707753		8.307326057	7.927281376	9.209035362	8.547920954	8.614592068	8.05318738	7.749146726	8.641474499	8.408796338	8.161527971	7.843664829	7.669279102
C12ORF53	NA	-1.258259264	0.243816626		5.261359683	3.991822938	6.47794457	5.967424331	6.094324969	4.526605339	3.161934106	4.839836167	5.867223379	5.871810882	4.440283834	1.394518532
C12ORF62	NA	-0.357966568	0.232674561		8.529224775	8.309856475	8.722936941	8.608619655	8.81541564	8.751489162	8.172605022	7.878847318	8.265706457	8.496830614	8.062175691	8.047054639
C12ORF68	NA	0.385945485	0.526729823		4.469038079	4.12598248	5.080057268	4.326671085	4.079282526	5.410330928	4.230161503	5.133730784	4.86527104	3.187212697	5.75722011	5.031135343
C13ORF15	NA	-1.219107705	0.286857299		11.1652575	10.61941484	9.66629254	10.07074486	11.13117789	8.944880402	10.94444048	11.38428136	7.767831549	8.047885694	7.007714662	11.0832546
C13ORF16	NA	0.328394742	0.539852654		4.104050609	4.016158427	4.817726084	3.821026456	3.478710414	3.851118365	4.508573802	3.591857708	5.162668058	5.165539362	4.664157401	3.687589281
C13ORF18	NA	0.477462046	0.236707174		5.160320823	5.618941035	5.05898876	5.240491793	5.323987154	5.04990299	5.797193303	5.590805889	5.269612951	5.876033839	6.686548149	6.035958594
C13ORF23	NA	-0.136069816	0.648596599		7.592327712	7.238257596	7.622031314	7.627584223	7.778550939	7.214561007	7.450757622	7.640466928	7.140076152	7.239024678	7.692266074	7.672611324
C13ORF27	NA	0.875282771	0.023889494		6.848234831	6.897617994	6.170692231	6.366906693	6.256778387	7.264636823	7.720727185	6.968112646	7.308288057	7.33397287	7.688162171	7.399401838
C13ORF29	NA	1.204748739	0.095780928		3.653279042	1.44394713	3.367029923	2.726131057	3.561811231	4.228631705	4.093097006	3.074239445	3.352580578	4.96952628	5.295278909	4.072964986
C13ORF31	NA	0.549960513	0.251961684		4.099344023	4.875644927	4.964976149	5.972458082	4.037996247	5.478788383	5.819505462	5.369675858	5.289950628	5.366436226	4.765328935	5.290625297
C13ORF33	NA	0.699467509	0.296515021		8.883799187	9.406745622	8.577463951	8.804374677	8.5538059	10.91192372	9.840535619	7.97321634	8.973328001	9.694594341	8.858720187	10.56061943
C13ORF34	NA	1.174970756	0.036908413		4.645758139	5.648773737	4.911635023	4.687491304	5.313357968	5.226836798	6.810335129	5.597856802	6.061128783	6.408463919	6.827920619	6.582075878
C13ORF7	NA	-0.173050192	0.740946902		5.682573859	5.998901105	4.982208261	5.315085421	4.62927093	5.618941035	5.493614673	4.945371261	5.350006718	4.715630939	4.2195488	5.696790638
C14ORF101	NA	-0.011042208	0.981170849		4.301317665	4.326431644	4.696644883	4.321686423	4.012554372	4.533374589	3.530271796	3.678732238	4.676578281	4.41344244	4.745188381	4.667205802
C14ORF105	NA	-0.024250996	0.974547323		3.477922073	2.390262937	3.606624626	3.987773797	3.920016932	2.836339648	2.753154587	4.60489269	3.316028555	3.852294539	4.3521893	2.45098422
C14ORF106	NA	0.382250627	0.218875666		8.120690447	7.885613408	7.908788895	7.90853253	8.260647195	7.781854735	8.407911415	8.792240762	8.503171409	8.343871027	8.724187078	8.240499425
C14ORF112	NA	0.343377655	0.240217967		8.675562619	9.150118159	8.586728721	8.840136513	9.051602671	9.425487839	9.550055088	8.818122295	9.170126113	9.282735162	9.215723486	8.967201757
C14ORF121	NA	0.674805775	0.313201378		3.184305371	2.908767571	3.796739982	3.646846968	1.240612303	4.404612974	3.897454393	3.551549239	4.302080654	3.243453544	2.508435498	3.504235199
C14ORF124	NA	-0.744728416	0.1505716		5.636725533	6.070855981	5.319176417	5.015593908	5.083418906	5.092314012	4.778092904	4.253481058	5.351985143	4.419004186	3.498696374	5.369406457
C14ORF125	NA	0.474094383	0.640605702		4.086393153	2.802048009	0.164442616	4.379428276	2.37148108	2.600064183	3.870028298	4.167343475	3.310927696	3.790132899	2.655773126	2.249701393
C14ORF126	NA	0.385536795	0.46272468		5.471361445	4.460713736	3.964564057	3.953173962	3.489357963	4.238682933	5.208559398	3.936838607	4.398978266	4.910443902	4.722646896	5.157447188
C14ORF135	NA	-0.031667474	0.928863775		8.713738768	8.626388758	8.359769323	8.539042072	8.468208177	8.228178473	8.219732901	8.841023649	8.755884688	8.745293812	8.688367119	8.089852976
C14ORF139	NA	-0.082153506	0.869772196		7.006544886	7.289188021	7.084402357	6.082689392	7.718045788	6.934755909	7.028204454	7.442468323	6.958764972	7.387632228	6.433178467	6.493139727
C14ORF142	NA	0.666321236	0.051573524		7.141572778	6.937177229	6.726021926	6.920086029	6.733470945	7.72307385	7.914497553	6.959320402	7.377426593	7.642469815	7.76270227	7.526418642
C14ORF143	NA	1.072232107	0.01286586		5.742355521	5.517728591	4.794222974	5.3541732	5.309479992	6.431726244	6.382826314	5.946569226	6.193438624	6.598580784	6.723219963	6.634407983
C14ORF144	NA	0.854970261	0.297491654		2.280848256	2.781611927	0.246686566	3.409556582	1.249281493	1.320668938	3.850051284	3.238107991	2.759415155	2.983331114	3.487820744	2.300575357
C14ORF145	NA	0.474246344	0.383821156		5.198973794	4.354047986	3.740474286	4.128182027	3.832375614	4.42142395	5.127257701	4.040241055	3.882964808	5.019040009	5.831809107	4.752662969
C14ORF149	NA	0.31824704	0.389408678		7.22435965	7.283658834	6.217834234	7.104537952	6.684294179	7.486061087	7.186492634	6.714571118	6.933275193	7.631187244	7.448568974	7.148131819
C14ORF153	NA	-0.381916473	0.428515105		11.79505543	10.88285012	12.99972436	12.38068319	12.12321288	11.0657628	11.61866998	12.08342581	11.7886588	11.66698244	11.58355904	11.77366219
C14ORF156	NA	0.22563704	0.531739533		11.75720789	11.60741586	11.05234864	11.36311138	11.29524031	12.16345187	11.84945788	11.00189159	11.44543652	11.57642246	11.46343906	11.98481361
C14ORF162	NA	1.077774352	0.465449616		-2.469146978	2.8342887	2.644477223	1.577601881	2.347897773	4.440596794	1.657458914	3.01832545	3.476884534	1.098377109	3.577879543	-0.015935839
C14ORF167	NA	-0.500582062	0.166478582		8.450266868	8.37269271	7.968608048	8.310584155	8.166431256	8.098593782	7.313805441	8.235936672	8.139955966	7.905535028	7.392192899	7.185922033
C14ORF169	NA	0.624836973	0.080073775		6.38806793	6.791252769	6.643919667	6.960815174	6.266941856	7.600413237	7.503742274	6.675485699	6.867235489	7.221626753	7.310897203	7.465854507
C14ORF173	NA	0.40721885	0.15555232		9.847245464	9.869453345	9.979207953	10.09282584	9.884242118	10.18979862	10.34939514	10.79033465	9.9128615	10.37737432	10.55005413	10.2228782
C14ORF184	NA	0.209724044	0.84508568		3.314111064	4.411295394	6.362440256	3.839995856	3.701433725	6.198579605	4.284362364	3.180801096	4.78303489	5.765155193	3.109596921	4.427525052
C14ORF19	NA	-0.348831258	0.693271596		4.242453122	4.986395006	2.506268572	4.97217889	4.176464003	4.869893116	2.81327471	4.568145837	3.938020379	4.792771037	3.590791221	2.222548327
C14ORF21	NA	-0.906634137	0.550964834		3.300112154	3.31939105	4.196746303	3.510298633	4.194044489	4.600013976	3.390209549	-2.558217389	3.27093852	3.657093461	3.865293313	3.357059293
C14ORF37	NA	-0.607221411	0.273538333		7.023054594	6.908422645	6.425088815	7.35356325	6.839503636	5.465485759	5.383673883	6.693868838	7.136954211	7.139460286	6.772717054	5.52677621
C14ORF4	NA	0.173125498	0.652429491		9.563375335	9.73216522	9.629568091	10.02240111	8.943397739	9.923118123	10.13565542	9.418757712	10.10951727	9.633443017	9.199371752	9.839285685
C14ORF45	NA	0.535863338	0.219452654		6.886394066	6.748984437	6.142246571	6.887505775	6.236519597	6.89690634	7.060526256	6.879431314	7.407614479	7.89038285	7.506594009	6.17189874
C14ORF78	NA	0.378950585	0.476303929		7.558673258	7.833515047	8.034233326	7.929558458	8.817549394	8.667093442	8.511036267	8.493079267	8.468208177	8.962370584	8.88658886	6.907218771
C14ORF79	NA	1.070417348	0.025533106		5.30093858	4.962414834	5.181851937	5.54369291	5.378160964	7.113861952	6.103457564	6.481533063	6.11867036	6.86444494	6.147995722	5.576840753
C14ORF80	NA	0.744669469	0.235165912		4.133657226	4.94416035	5.280610812	4.743027489	4.718114991	5.527350325	5.786464632	4.259734979	5.121556725	4.634506727	6.423199632	6.80727248
C14ORF82	NA	-0.103949072	0.832978741		7.080426362	6.669833236	8.331110419	7.781511844	7.485336656	7.291657886	7.091021693	7.839994219	7.546828881	7.472544633	7.530193282	6.787621827
C15ORF17	NA	-0.448927679	0.201158975		8.533216804	8.740021882	8.326946697	8.759484771	7.77491683	8.491566533	7.677370816	7.91345852	8.3116457	7.865818005	7.892968353	7.693100096
C15ORF23	NA	1.396604519	0.035221565		4.551083452	4.889782589	3.677512752	4.949212275	4.106193354	6.208378547	5.539059836	4.902302269	5.130652927	6.118951452	7.106078166	5.814106627
C15ORF28	NA	-0.206112354	0.744227964		5.445442334	5.810109641	6.01400596	5.815079161	4.901403222	3.868736145	5.469065438	5.702975522	5.920797536	4.768874006	6.190209292	5.817012029
C15ORF38	NA	-0.111129313	0.781137244		6.608710793	6.803269666	6.177365716	6.809997013	6.817841947	7.126208865	5.823299976	6.709862692	6.738958292	6.462304637	6.645649787	6.219869752
C15ORF44	NA	0.162103528	0.684846292		6.415855321	6.546671789	5.910714436	5.723483476	5.822183044	6.239605594	6.360210973	6.264457989	5.711680187	5.767213554	6.692810754	6.685216938
C15ORF5	NA	0.762574005	0.370937731		3.77065253	0.500560394	3.080196132	4.057886914	3.205292409	3.615249135	4.169694953	4.383295788	2.247378881	3.672074526	4.327098095	3.383650385
C15ORF52	NA	-0.216073952	0.605576984		9.159090254	9.181131878	9.902765057	9.820556982	9.385898629	9.561808215	8.892249239	9.409767049	9.444987316	9.811846041	9.406745622	8.389298777
C15ORF59	NA	-0.898296258	0.091206793		6.33118532	6.735621007	7.417262661	6.623904163	6.777389467	5.767589918	5.015933716	5.516350875	6.984126757	6.609284692	5.735222126	5.522925775
C15ORF63	NA	-0.135246631	0.760642312		11.78604291	11.50851729	13.0387323	12.5076029	12.21719405	11.57642246	12.2368594	12.38068319	12.24860984	12.12321288	11.87303955	12.09577149
C16ORF30	NA	-0.535506025	0.256365967		9.090896556	8.721711691	8.836946316	9.101629067	9.217011823	9.132837968	8.522729814	9.44703672	7.964395166	7.697014109	7.775824241	8.667093442
C16ORF33	NA	0.521559785	0.1463895		7.63638971	8.47807348	7.838259112	8.34630097	8.599257531	8.615087398	8.739513982	8.211180641	8.77286647	8.901639258	9.154365234	8.513858636
C16ORF35	NA	1.042653974	0.016408291		7.10476542	7.327151104	7.054322127	7.707807747	7.269233299	8.572169657	8.726412663	7.879368208	7.742952063	8.432501813	8.504740744	8.489024245
C16ORF42	NA	0.375720256	0.316687828		6.422939371	6.197601033	6.803269666	6.816643222	6.99230732	7.332914657	6.287714411	6.76146879	7.069522807	7.419500127	7.480833007	6.803952852
C16ORF47	NA	-0.747280746	0.725666861		2.850849019	-0.283984368	3.247667046	2.311048787	3.629264518	1.909808043	3.624016647	0.409216037	-4.528537234	4.085380464	2.764639998	2.961293823
C16ORF5	NA	-1.433325449	0.012490138		6.852166176	6.716460071	7.640790815	7.111086623	7.524482165	5.950333797	5.132945283	6.159724235	6.330876195	5.932525644	5.700398656	4.942898235
C16ORF52	NA	0.183321094	0.734585258		4.955654557	4.662442511	5.25028174	4.797584753	4.719684517	5.180242165	5.433202508	5.217119019	5.412768318	3.668941698	5.837679901	4.67320136
C16ORF53	NA	-0.384477322	0.227362068		9.299514845	9.131830472	9.523963542	9.345226257	8.904237807	8.809874539	8.566892004	9.272092027	9.188292859	8.32857665	8.931803296	8.897809464
C16ORF55	NA	1.352610448	0.100451479		3.626886478	1.336368519	2.353389637	0.133579307	3.533773882	3.248854034	3.364160575	3.817305011	3.20731394	3.266925333	3.932887951	4.008423243
C16ORF56	NA	0.365911722	0.26006068		8.057336	7.897680913	8.425705182	8.133499309	7.537417219	7.865181447	8.386652755	8.528116498	8.190128382	8.279055681	8.734238127	8.650303234
C16ORF61	NA	0.513171557	0.079681399		9.498591153	9.793714819	9.354712866	9.453844717	9.447683742	10.06348676	10.21503665	9.670154671	9.797005518	9.949889727	10.17172349	10.2928703
C16ORF7	NA	0.844974948	0.057724572		6.159724235	5.894608497	6.159724235	6.496017111	5.847226262	6.082943742	6.893824508	6.830000467	6.765338484	7.144939617	7.769433237	7.208565055
C16ORF75	NA	1.268680492	0.021074317		4.573447241	4.31043174	4.195894805	4.783331972	4.344467068	4.682246856	5.910273113	5.351122986	5.438181384	5.805556874	6.511802139	6.272182049
C16ORF79	NA	-0.383647702	0.500551289		5.459675217	4.820823307	6.816951634	5.983533372	5.712345956	4.201064512	5.062111348	5.917132396	5.593493611	5.247068854	5.913293474	5.690963171
C16ORF81	NA	1.239733055	0.066491594		2.685884547	2.181887787	2.401226324	2.489144958	0.328501022	3.487654843	3.434420064	2.554698124	3.977193817	2.448988937	3.592073065	3.304405026
C16ORF88	NA	0.889428676	0.210676243		3.950968512	1.588091677	3.34008224	2.983429625	2.266673519	3.658458291	4.326233159	3.57145596	2.075557959	4.744787025	3.930558527	3.69989361
C16ORF93	NA	1.656828916	0.014445135		4.482528222	4.518084384	4.209667804	4.4333187	4.069431507	5.162394552	5.662432256	5.227225846	5.695305419	6.681435209	7.155631863	6.411620129
C17ORF101	NA	0.275132026	0.425902609		7.090318882	7.169934018	7.186492634	7.314479924	7.750619233	7.704365024	7.275973612	7.333419261	7.745946537	8.258633397	7.603044699	7.121124221
C17ORF106	NA	0.57782693	0.198173565		4.840062849	3.671313756	4.447458196	4.477245361	5.128668298	5.36213425	5.094728006	4.232662292	4.883426782	5.768672641	5.094316311	5.19949607
C17ORF108	NA	-1.193280853	0.031833458		4.704736429	4.61582647	4.94478303	5.093215771	5.24913811	3.716195273	2.684948642	4.048792437	4.25450561	4.317457477	4.119117922	2.956796402
C17ORF28	NA	-0.740509686	0.071754711		4.733666168	5.007235426	5.268049938	4.869893116	5.7369582	4.643707296	4.194658374	4.28173237	3.848991422	4.401146438	4.195207417	5.113112868
C17ORF37	NA	0.459733104	0.406583057		3.740082414	3.84644016	4.750892122	3.386533691	5.081884541	4.989196696	4.765941508	3.659698549	3.905922704	4.917491906	4.789660923	5.318385539
C17ORF41	NA	1.469812057	0.029867565		2.920740333	3.069062125	3.778471434	3.557069381	3.128131039	4.164091146	4.953021199	4.149023559	3.739876179	4.738766756	5.547941153	6.030828444
C17ORF44	NA	-0.062583865	0.887476636		5.701808796	6.130524231	6.051861039	5.46599666	6.113208114	5.925068722	5.463249704	5.917495009	6.488625064	6.225618709	5.63960813	5.151005982
C17ORF51	NA	0.050181772	0.94123517		4.870101805	4.19239777	3.744743439	3.654822743	4.481119369	5.384371406	3.070168785	4.487952552	4.881321033	4.229780167	3.904534194	3.713603444
C17ORF56	NA	-0.002118483	0.996258249		4.648370526	5.282007525	6.237951605	5.534009917	5.248803874	5.157167029	5.606836902	5.337248671	4.92500485	5.231468122	5.840377878	5.618667993
C17ORF59	NA	0.067278368	0.919430797		4.559279493	4.41314791	6.472032471	5.845447899	5.934771475	5.219031022	4.809971554	5.355605165	5.606836902	5.648773737	6.221278153	5.724002987
C17ORF60	NA	0.332431682	0.554334107		5.736648437	6.424349229	4.082350898	5.527350325	5.000860852	5.614209819	6.284629985	6.177365716	5.318568477	5.242942372	5.830645004	5.33884404
C17ORF65	NA	-0.180207536	0.805509765		4.159667125	3.517863991	4.818513157	4.71586153	4.215788852	3.125472737	4.43267752	4.339208663	5.39689312	4.616662932	4.159294951	2.667109839
C17ORF69	NA	-0.812460444	0.137771404		4.496251414	5.578738291	4.298504361	4.303625878	4.28203348	4.348087207	3.298613157	3.980428431	4.68195013	2.64662466	3.807838144	3.692049959
C17ORF70	NA	0.709287695	0.084214424		8.131323502	8.237552724	9.058118393	8.424022642	8.364654282	8.409155843	9.131195895	9.053184393	8.973974257	9.225207678	9.83037925	9.443856706
C17ORF74	NA	0.60739149	0.371532547		2.786839718	4.333664163	3.624753645	1.682241574	3.690479674	3.275771265	4.094813708	2.823370909	3.711478387	3.744100803	4.309446886	4.857928759
C17ORF76	NA	-0.16445783	0.825560851		3.430741564	3.020344491	4.316950154	3.977368772	3.857979005	4.397412807	4.309446886	1.993962329	4.378697497	3.76535652	3.467456871	2.581199859
C17ORF79	NA	-0.457319477	0.22182533		9.906445546	10.00892998	10.29569318	10.60793593	10.53899592	10.52608055	9.265986044	9.7826569	10.18494847	9.543226552	9.917846882	9.479219039
C17ORF82	NA	0.206721665	0.734804372		4.785664582	2.774192679	4.721739029	4.789660923	4.465619949	4.660163656	3.773544885	4.111302627	5.220219659	4.74931597	4.666536195	4.417596688
C17ORF88	NA	-0.338359569	0.42192519		5.268922022	4.852141201	5.265092535	4.970255935	5.047579394	5.520615224	4.114891697	4.88615845	4.4197937	5.40562075	4.105203694	4.744787025
C17ORF89	NA	0.87510949	0.201509671		2.402993066	4.579533778	3.760589292	3.745024301	4.574381904	5.292178415	4.067000169	3.397381316	4.163712866	5.390600625	5.285305296	5.217119019
C17ORF91	NA	-0.490031599	0.142931232		8.680987456	8.579222772	8.62336905	9.037803349	8.376502243	7.953725613	8.206658363	8.334226349	7.666713992	8.470977269	7.89686639	8.657649651
C17ORF96	NA	1.463639674	0.066491594		4.174939261	3.21344885	4.395836738	3.822534377	4.461944309	5.369675858	5.969059521	3.84966606	4.658592532	5.275225	5.959526286	7.259917412
C18ORF1	NA	-1.985580917	0.092913162		6.355130821	6.703874512	5.782171591	5.718775057	5.633810725	5.934378028	3.051054987	4.888244489	6.107180033	4.589240355	1.445590584	2.35651289
C18ORF10	NA	0.114914903	0.793179282		7.590765177	7.894779574	8.043880888	7.846921372	8.155195185	7.867950194	7.630923789	7.697454136	8.118415275	8.581813315	8.800362833	7.451643855
C18ORF19	NA	0.164988103	0.695733175		5.739895076	5.24202394	5.506832311	5.288327552	5.173828218	6.121197592	5.746978327	5.221650531	5.130357631	4.972523104	5.442831061	6.250648413
C18ORF20	NA	-0.168333501	0.856375638		3.029196482	2.874435411	3.11786307	3.895919125	0.21989894	1.995679518	2.564983169	2.862089904	3.555920428	2.532722652	1.771553911	1.930954151
C18ORF26	NA	-0.259693835	0.538406693		3.678176722	4.959712669	3.809508083	4.265752676	4.090481702	3.500253929	4.391758786	4.158859683	3.919303848	3.256021671	3.897454393	4.18357544
C18ORF34	NA	-1.809366146	0.16391059		5.670072397	6.787384141	4.873327954	4.395836738	6.819463821	2.755904511	6.066354234	5.532529233	2.14040403	3.33213074	1.525341771	5.946291529
C18ORF45	NA	0.02120173	0.961881		5.561427873	5.959253854	6.158368133	6.005991856	5.592974521	6.33296441	5.348902683	5.677583786	5.575104142	5.833921299	6.540245697	5.828912823
C18ORF56	NA	1.584202317	0.05870482		4.279848635	3.100428714	3.942035873	5.496882212	3.680316479	4.412144025	5.060950083	5.171547121	5.783361572	6.951505037	6.940288928	5.468936128
C19ORF10	NA	1.232047633	0.144216896		7.308027702	7.60478004	7.144740826	7.622477974	7.249157077	7.871283683	8.660663764	6.377945358	8.129422642	9.116339282	10.18596067	9.983575097
C19ORF20	NA	-0.228963463	0.819795287		3.656417426	3.427537791	6.10161268	5.635876255	6.124237964	3.669813682	5.614940657	4.534433313	6.005557634	5.093013315	3.470670912	4.932781205
C19ORF21	NA	0.033414836	0.94672241		3.621350953	4.066726419	3.420603666	3.775675328	4.040076192	3.75307605	3.639411621	3.038587011	3.479390967	4.76560847	3.997817175	4.054218137
C19ORF22	NA	0.858300052	0.095564507		8.883154321	8.774826914	8.727316029	8.473126526	8.604858229	9.257690023	10.67068811	8.813864224	8.832346054	9.44703672	9.450833489	10.38423657
C19ORF24	NA	1.029982587	0.050480179		6.266361539	6.195359214	6.482629055	6.295692907	6.403006398	7.554006284	7.335692262	6.543616825	6.48898361	7.302775077	8.299779029	7.985293779
C19ORF28	NA	0.91477462	0.056227225		5.440225021	5.54369291	5.684655219	5.450135697	5.978919542	6.018360884	6.826139136	6.450111277	5.493139727	6.93960037	6.962426403	7.050324288
C19ORF30	NA	0.343390768	0.423910006		4.576727704	3.545419843	4.286521168	4.931492072	4.320647857	5.165539362	4.693604041	3.931932624	4.783331972	5.158684005	4.301834171	4.6939413
C19ORF39	NA	-1.085741992	0.139320067		4.995379139	4.398978266	4.915655699	4.849894205	4.804393845	4.519731224	3.765010613	3.658300613	5.28171086	3.975105541	3.004221635	1.745747188
C19ORF46	NA	-1.138420428	0.055249705		3.373367022	3.762744253	3.747753667	4.068643298	2.735887354	1.634268451	2.147219418	1.779068049	2.050965514	3.501339777	3.058300215	2.623649411
C19ORF60	NA	0.540007731	0.078856926		9.021878323	9.21186056	9.567000805	9.200886593	9.347988473	9.351203394	9.84272904	9.810981411	9.639510928	9.880368707	10.09282584	10.05189545
C19ORF61	NA	0.653502116	0.169281263		5.474236466	5.879989475	6.100321728	5.528316262	5.686285648	6.437947608	6.606219825	5.378412088	5.682183919	6.397161545	7.215829031	6.993570209
C19ORF64	NA	-0.228383602	0.700184188		4.94478303	5.577077704	4.938937351	4.664157401	5.122912872	3.668745458	4.609261492	5.733979554	4.538365576	4.686823207	4.538068156	5.973087044
C19ORF70	NA	0.399283216	0.22131802		10.31189246	10.55489194	9.554128344	10.11363018	9.789093923	10.73617697	10.40340195	10.25134867	10.09813607	10.63979651	10.46282125	10.65639268
C1ORF101	NA	0.679989927	0.109926435		4.720117001	3.902829952	4.058481019	4.358564351	3.897891912	4.667749097	3.809725177	5.182131714	5.164270593	5.029021691	5.142115228	5.077953915
C1ORF102	NA	-0.013032636	0.987588745		4.228782526	1.768616274	3.652465844	3.988845533	4.506378519	4.512398836	3.486473689	3.742780185	3.53352971	4.535338216	2.932450148	2.568924937
C1ORF104	NA	-0.778498599	0.447659039		4.406320331	5.611203371	5.213897034	5.352704155	3.536368766	4.428507576	4.625758515	5.034454765	4.952202618	4.734328644	3.761186324	0.782762485
C1ORF107	NA	0.720176489	0.060509885		5.083816706	5.285305296	5.01495287	5.202174379	5.032840079	6.070641563	5.677921992	5.535348793	5.357817999	5.925068722	5.670990986	6.67017043
C1ORF108	NA	-0.292424883	0.686411834		4.617827405	3.534125117	3.909359338	4.068466171	3.060879202	4.185327416	3.984228404	1.495775992	3.449063443	3.800636956	4.233304454	3.671609281
C1ORF128	NA	-0.018185998	0.967726364		9.277925021	9.582233265	8.855126986	9.351203394	8.648177077	9.309112508	9.524573448	8.424267505	9.1630146	8.866656115	9.024740204	9.560865673
C1ORF133	NA	-1.240542168	0.182939792		8.961840631	8.973045244	8.720543884	9.538895456	9.030249163	8.259492359	5.779875072	8.380063593	10.0543764	8.490404063	7.575738147	6.090659322
C1ORF149	NA	-0.85321416	0.06605572		7.019590728	6.913244878	6.614462209	6.636257158	6.978909477	6.764419144	5.444970467	5.754614433	6.546366198	6.121003793	5.126327	6.097250078
C1ORF151	NA	-0.195739109	0.562953075		6.045560482	5.403697876	6.134163839	5.817986444	6.320309204	5.927654483	5.848732594	5.492112438	6.058457424	5.675639817	5.276427432	5.961207035
C1ORF152	NA	-0.416107736	0.61616963		4.857680983	5.624295405	7.616728205	6.49065436	6.999809507	5.48256178	6.029824997	6.853086193	6.77452353	6.079586116	5.904729745	4.18776933
C1ORF163	NA	0.306131489	0.496397842		5.416029687	4.813169615	5.604926187	5.138233703	5.764572275	6.398713085	6.097554124	5.632987638	4.836731576	5.077953915	5.578412547	5.952271589
C1ORF165	NA	-1.017656383	0.196855355		5.923808323	6.565908619	7.061244808	7.290074157	6.535579594	6.84090378	5.238435313	5.852622888	6.926626902	6.349653837	3.74203748	4.653386823
C1ORF175	NA	-1.162850997	0.269998645		5.367349747	5.082186093	6.731525407	5.966194413	5.350252888	4.909796621	4.308584404	5.906649886	5.933103308	5.955597836	2.99439562	1.748427312
C1ORF177	NA	-0.472644698	0.445222084		3.275310309	4.341611509	4.116180083	3.237608075	4.521652572	2.110902733	4.652690695	2.778979981	3.679767202	3.34215647	3.941402146	3.474895452
C1ORF183	NA	-0.505988479	0.470315002		3.958808347	4.802954697	6.348390011	4.946317734	5.230882384	3.893460264	6.011991122	4.476368725	5.181348679	4.009356131	3.605020153	4.682830016
C1ORF188	NA	-0.305517383	0.735433677		5.077237016	4.75233381	6.073740343	5.43351634	4.989196696	5.101405096	2.934840482	5.65060891	5.876033839	5.473838204	6.211353352	3.469732324
C1ORF190	NA	-0.466360916	0.416371791		5.286987203	5.832747509	5.738620588	6.055981702	5.775326619	6.652949632	4.608016134	4.777181395	5.684655219	4.220293577	5.897367261	5.060539442
C1ORF200	NA	0.170937647	0.840860324		4.010462089	2.17010709	3.688220651	1.931579815	0.791265639	2.682856865	3.053187467	2.942854519	2.651618437	3.216670749	2.600927191	1.676737697
C1ORF201	NA	0.208681055	0.831988926		3.622677389	3.978026268	2.030418364	3.77244945	1.409662477	4.291458427	1.457501313	3.975908024	2.889418443	2.299940044	3.271869951	4.013198709
C1ORF203	NA	-0.368278824	0.45418379		6.077825344	5.860349795	5.609944918	6.17839217	6.035262311	6.164158341	4.847312466	5.986626868	6.606029378	5.339245013	5.431151901	4.714008621
C1ORF222	NA	0.927554565	0.185942865		3.943015491	2.467765688	2.075557959	3.124379092	0.951336383	3.701330585	3.709427398	3.914539649	2.677987595	2.430753604	3.855708703	3.790010878
C1ORF38	NA	-0.538661212	0.40220277		3.94494744	4.463957199	4.029088853	3.976076718	4.193822986	1.727004243	4.900930068	3.620573508	3.584774938	4.271513825	3.773212543	3.202412863
C1ORF41	NA	0.301637951	0.445362123		8.07712601	8.140773544	6.886747663	7.580666347	7.35825119	8.008910934	8.228178473	7.323258368	7.700244802	7.905994644	7.912993494	8.292875595
C1ORF59	NA	0.66619073	0.064760194		7.133810091	7.092647217	6.747716346	6.722403178	6.448995906	6.854575452	7.481173792	7.361227072	7.58614848	7.593231997	7.928007827	7.662772324
C1ORF69	NA	0.074550258	0.822666304		4.979412619	4.547116016	5.03630595	4.931328012	4.574624103	5.093215771	4.680051434	4.595905215	5.177572221	5.05898876	5.035692084	4.576727704
C1ORF77	NA	0.092616339	0.812489983		8.705847653	8.919533756	8.592176694	8.546672638	8.517069748	9.098940063	8.152240217	8.282438878	8.696699821	8.660388167	9.205152262	9.146275652
C1ORF81	NA	-1.936854868	0.041685427		4.980666508	3.922253994	5.908107957	4.271163439	3.167303328	2.049121204	3.196288036	2.268207701	1.318066897	4.039069943	1.487085488	3.233469974
C1ORF85	NA	0.628941908	0.11491551		8.53880042	9.072820484	8.531399007	8.89419903	9.066427215	8.562540092	9.446316617	9.408783816	9.433597959	9.482366511	10.19210414	9.621988837
C1ORF86	NA	0.388428572	0.29309527		7.709717976	7.857037338	7.693930849	8.022798892	8.046295693	7.575126233	8.211180641	8.098261106	7.98951485	8.227201485	9.085074053	8.594334682
C1ORF89	NA	0.166202126	0.834243713		3.053633567	2.845613089	3.610766196	3.866233442	4.332806019	5.168260133	3.280824951	4.135364127	4.272922726	4.07459192	2.28146651	2.742657756
C1ORF93	NA	0.114197884	0.814313289		4.470243351	5.078242625	5.29276482	4.69212028	5.806028321	5.49612292	4.633800846	5.332662468	4.692902513	4.847519937	5.691332877	5.580202781
C1ORF97	NA	1.110934149	0.025741402		5.342149002	5.50624648	5.300004716	5.750292154	5.490728959	5.558160163	6.651884051	6.384895449	6.493397076	7.196742762	7.233404934	6.603244444
C20ORF100	NA	-0.584306748	0.286857299		10.07491747	10.74859624	10.74432174	9.973629929	9.387922323	10.21649003	9.247504372	9.235274711	10.69960889	8.565306993	9.564647772	9.682162776
C20ORF107	NA	0.444806547	0.558157093		3.291561567	2.38582279	3.918919513	3.406699923	3.826875885	1.591263876	4.925241805	3.863628277	3.79694136	4.29392147	3.829104685	4.375375905
C20ORF108	NA	0.065476183	0.868969506		9.44233105	8.928408226	9.404490188	9.728745345	9.290397447	9.431077166	9.422574877	9.589770414	9.77167912	9.87700876	8.851031887	9.027312214
C20ORF117	NA	-0.123179117	0.76089385		8.054474626	7.922171083	9.081484503	8.368875709	8.507097698	8.027510168	7.776694898	8.251361214	8.37470653	8.173785553	8.762561762	8.47887112
C20ORF127	NA	1.763572896	0.012367855		7.800617156	7.369545003	6.905290722	7.337664714	6.904198662	9.888679939	9.057181908	8.257933229	8.878746795	10.13002221	8.716612	8.260076951
C20ORF134	NA	1.94840204	0.07642457		2.737068671	-0.10344588	3.885879855	3.682594645	0.73833118	5.000550824	4.066726419	3.510136563	3.121710712	4.494240863	5.251912196	3.510136563
C20ORF160	NA	-3.367349137	0.107561121		7.599336393	7.515517716	7.557748575	6.017205281	8.5131891	0.007465353	7.029661589	7.47938175	2.708234258	0.974371452	2.584474306	7.729163223
C20ORF175	NA	1.013768181	0.108096684		3.72935699	3.552356166	3.454368064	1.923464504	3.502704849	2.852180661	4.28003504	3.714378514	4.624302717	4.891916364	4.610927384	4.749787387
C20ORF177	NA	-0.936600804	0.04858271		8.648177077	8.210267089	9.340036116	9.116941451	8.772510549	8.33953783	7.708105827	8.275061073	8.461715989	7.536993144	7.250913268	7.594572435
C20ORF196	NA	-1.191475229	0.333446488		4.749787387	4.655711313	4.673755968	3.927287777	4.26027788	4.714314216	4.224828261	4.453974481	3.250643297	3.519348157	-1.143576444	3.813689882
C20ORF199	NA	0.361265075	0.292608488		10.57975151	10.20387286	9.558711902	10.0440785	10.14235344	10.18280153	10.70080901	10.123198	10.67733998	10.76591178	10.07183103	10.74723969
C20ORF20	NA	0.749240103	0.044131609		7.597628751	7.81077212	8.026647927	8.050711731	7.86321432	8.078894785	8.680124946	8.490042581	8.642409885	8.332413905	9.130660391	8.97869902
C20ORF24	NA	0.4528353	0.168004014		10.75628944	11.06483032	10.30834699	10.55126222	10.57673375	11.25809487	11.41309369	10.67190457	10.73370684	11.10172032	11.024346	11.52742862
C20ORF29	NA	1.076374485	0.017476632		5.725599933	5.715168547	5.871810882	5.738620588	6.241972475	6.8064478	7.478353028	6.362440256	6.515824709	7.007714662	7.452259364	6.922022973
C20ORF3	NA	0.828372702	0.039390944		7.85174467	8.154308267	7.884063038	8.249540152	7.97401471	8.376806953	9.152078946	8.518764869	8.451239141	8.925974207	9.501176976	9.031706991
C20ORF4	NA	0.23186304	0.412142493		8.389010035	8.151650323	8.767759726	8.431431997	8.863835335	8.871137341	8.860450739	8.484700869	8.595201526	8.78450202	8.737236525	8.934974643
C20ORF45	NA	0.396019605	0.367587534		6.997850136	7.193436652	5.728733307	6.596332751	6.590303947	7.605241704	7.223367521	6.300751929	6.613367661	7.020491089	7.137832396	7.220404448
C20ORF55	NA	0.573823613	0.076943989		6.690660132	6.267628304	6.201898266	6.242812455	6.651124901	6.55621557	7.271265052	6.746206603	6.922022973	6.939795455	7.34830502	7.108728301
C20ORF62	NA	0.473252024	0.374876247		3.878470322	3.295261935	4.14636685	3.465184356	2.695309038	3.986419127	4.222957538	3.199897034	4.262052739	4.502856939	4.6939413	2.917468992
C20ORF72	NA	0.709707137	0.040697671		6.611131058	6.888205029	6.997447103	7.365220974	7.2842041	7.431091378	7.710538529	7.468957952	7.855597959	7.937892832	7.997524444	7.771038433
C20ORF75	NA	0.323737959	0.794971865		3.301756927	3.583457707	2.155585398	1.816515334	0.130319406	3.212078085	3.487820744	-0.447597351	3.910731703	2.470424933	2.428921429	2.586474854
C20ORF94	NA	0.627308158	0.256913617		5.854129085	5.808337166	7.53483589	7.900339736	6.612154454	6.758809503	7.403604323	7.597628751	7.295435595	7.617039828	7.77200373	7.140350241
C21ORF119	NA	0.373035572	0.423556808		4.650726653	3.259437314	4.691751334	4.502470001	4.612813073	4.851325789	5.151005982	4.065300014	4.205284588	5.316081645	4.609748462	4.816580252
C21ORF122	NA	-0.9290512	0.080388616		5.957271556	4.892836395	6.241313374	6.651124901	5.931742853	5.021706685	4.423713291	5.771683048	5.546457419	5.069405298	4.417596688	4.790083883
C21ORF124	NA	0.524439506	0.218609987		3.987291757	4.601335798	4.056473415	4.653090981	4.215047959	5.408065764	4.508839977	4.611355952	3.920423842	4.680886921	5.32279129	5.337248671
C21ORF126	NA	0.509815496	0.203671848		4.461157885	5.064779404	4.450474902	4.903145793	4.649966606	5.843568859	4.963333547	4.462375645	4.750892122	5.293323026	5.679955196	5.516594505
C21ORF128	NA	0.947825906	0.149219841		4.855882587	3.07543217	2.82351847	2.388807821	4.356586836	4.785664582	4.440857211	3.382954933	4.623084332	5.014328064	4.242453122	4.645758139
C21ORF34	NA	-1.448980378	0.110994364		8.493309883	8.439431153	6.702277983	8.606637284	7.471325674	6.661847915	6.38877986	7.660202028	7.426828302	7.430576325	5.764572275	4.122505416
C21ORF37	NA	-0.083898027	0.943143298		3.193794763	3.057499488	4.703968338	2.887735616	4.184984805	3.670442679	4.583376468	4.265752676	4.686520136	4.543490934	1.771245835	1.131061299
C21ORF45	NA	1.007866978	0.051988615		6.027289209	6.114245407	6.84655725	5.864801233	5.783847921	7.165634625	7.671449071	6.546193618	6.46064756	6.720349613	7.934663335	7.447568452
C21ORF49	NA	-1.547308273	0.109968318		3.780087483	3.987570087	4.169694953	3.566564335	4.259005771	2.1771087	3.808991452	-0.54521346	3.175233318	2.70571366	1.818572055	3.696528046
C21ORF54	NA	0.810606249	0.380001168		2.938153845	1.288424715	1.232744247	2.69843031	0.723655539	1.595880278	2.337461346	3.878611569	4.022218653	1.941314435	3.571622207	0.761107373
C21ORF56	NA	0.599407043	0.083390652		5.563873808	5.177572221	5.322542552	4.92592396	5.093013315	5.42051373	5.641331285	5.450135697	5.777370792	6.23214421	6.266361539	5.924088243
C21ORF57	NA	0.260848655	0.490310477		6.857897665	6.834803479	6.554948713	7.502292408	7.394617031	7.185201524	7.114223331	7.296316986	7.778550939	7.694737448	6.673310489	7.285982879
C21ORF59	NA	0.337852305	0.297491654		8.293810499	8.139955966	8.519659053	8.214896083	8.21800615	9.191401027	8.569603494	8.016950879	8.378810709	8.486788774	8.776355056	8.885915049
C21ORF63	NA	-0.819910705	0.074861705		8.430352187	8.097028166	8.606243444	7.530595172	8.636305597	7.688528679	7.350925925	7.607555948	8.07411309	7.686259591	6.619113641	7.054862583
C21ORF7	NA	-2.08361568	0.004207907		10.6017615	10.16060637	9.45243544	10.25997271	9.231881405	7.729528979	7.811343222	8.076390206	8.233135022	7.639888377	8.496311741	7.01741309
C21ORF70	NA	0.617944162	0.173210282		5.775047117	5.821069073	6.281890906	6.109456262	6.402772819	7.334976693	6.607553433	5.824381165	6.388523303	7.07019395	6.186236288	7.46007495
C21ORF81	NA	-2.106584703	0.05852261		6.824387276	5.993847783	5.823547104	5.1300907	6.761959384	3.953834195	5.404173554	6.698647722	3.026322917	3.17509644	2.352987847	3.390209549
C22ORF25	NA	0.12860549	0.769695612		6.451383236	6.836791401	7.680178054	7.239631941	7.574829637	7.066178549	7.405497199	7.02344832	6.868676889	7.643557521	7.846132848	7.142687083
C22ORF27	NA	0.086169857	0.918440468		2.511654753	4.960338869	4.177020811	4.632501471	3.551316672	4.544906956	3.681226603	4.078227251	4.804393845	4.552255325	2.457707486	4.250437137
C22ORF29	NA	0.240021837	0.491167782		6.119945213	6.345133404	6.647059741	6.178097719	6.111275081	6.207289651	6.824093182	6.342175853	6.744488087	6.534144732	7.065505535	5.924571441
C22ORF32	NA	-1.200143719	0.067941856		6.632464973	6.444770416	6.880483504	6.556418072	6.220909935	6.020099446	4.327098095	6.263030273	6.493139727	5.288327552	4.564754342	4.47161019
C22ORF33	NA	0.039569837	0.969879138		3.891365717	4.187248334	4.088164499	4.492858144	2.629144893	3.512861482	3.783373883	4.119278977	1.361450595	4.166721871	5.291078585	5.046517689
C22ORF36	NA	-0.340400882	0.431193334		6.411963428	5.791235575	7.040973503	6.546671789	6.276815616	5.775326619	5.22853551	6.698301836	6.460353665	6.182700242	6.285644127	5.881055701
C22ORF43	NA	0.515803223	0.759225497		0.596819722	1.705120211	2.402772376	3.268324495	0.614236798	-2.90993573	3.452721935	2.094876187	2.469187116	3.377422255	3.568084411	3.580449432
C2ORF18	NA	0.480714553	0.305256854		4.888669225	6.456635985	5.355902519	4.90290277	5.887496758	6.242812455	6.464539706	5.437283677	5.363415712	6.198280602	5.954070418	6.192849464
C2ORF21	NA	0.368900068	0.332821811		3.275543189	4.079932723	3.998265018	3.108423088	3.551037296	4.626374886	3.722707546	3.916071486	4.208464196	4.149023559	3.544306089	3.633834551
C2ORF24	NA	0.179217346	0.595949554		7.243298726	7.488592129	6.978022835	7.656617925	7.026170402	7.904063752	7.718738349	6.953690115	7.304753783	7.418030521	7.30067836	7.604349366
C2ORF29	NA	0.514221343	0.089575009		8.945282	9.213584957	9.003162008	9.182420674	8.799726505	9.64937978	9.668629743	9.01445684	9.494807794	9.424921668	9.784475682	9.764724495
C2ORF30	NA	-0.384288389	0.294746531		10.27909051	10.36745407	9.944367998	10.43461363	10.27078237	9.690008276	9.342040434	10.25082778	10.2313424	10.39349235	9.998439524	9.21866252
C2ORF32	NA	-0.022614731	0.94999375		7.888594102	7.931112153	7.341893264	7.310897203	7.887466173	7.853356969	7.551536781	7.429315511	7.848882665	7.719117713	7.366379921	7.777055379
C2ORF34	NA	-0.530173715	0.197659461		7.066889987	7.395921373	7.040695208	6.866872133	6.379824191	6.826669236	6.108639241	6.132886693	7.095856924	6.672694054	6.43733312	5.664988776
C2ORF37	NA	1.034280168	0.071969764		3.348076582	3.384654948	3.299231028	4.582638492	3.433880835	4.863767021	4.235446764	4.817107479	4.797584753	4.556392627	5.721957166	3.515580003
C2ORF40	NA	-1.641713251	0.115175491		10.46962147	10.02194465	9.494807794	10.5779216	9.870129492	10.32681258	8.051552645	10.54589117	8.45750811	8.618566103	6.28883895	6.827032694
C2ORF43	NA	0.400737613	0.269179694		5.644360179	5.588614206	6.121003793	6.05134491	6.390785636	6.416725423	6.561708146	6.490374378	5.642191803	6.556418072	6.029824997	6.822472683
C2ORF55	NA	0.010176274	0.990022163		5.887204528	6.419846106	5.740240309	5.355902519	6.034097717	5.821877533	6.544091058	7.334734516	5.062682133	5.200057797	4.219975429	7.100023102
C2ORF57	NA	0.343121608	0.615783561		2.93511478	2.071197698	4.402312882	4.196746303	3.807468272	3.815914545	3.284822509	3.091036973	4.5102176	3.528259993	3.675070685	4.874504857
C2ORF63	NA	-0.02274167	0.974851928		6.08110737	5.200057797	6.334583649	7.325759669	4.867849526	5.225425717	5.852098244	5.959253854	6.241972475	6.166729302	6.68872868	5.439701254
C2ORF64	NA	-0.494945672	0.248953228		9.172056661	8.742032493	9.111459653	9.169475592	8.938459001	8.776802131	7.990969605	9.14728609	9.290760745	8.676139034	8.112040136	7.728259312
C2ORF67	NA	-0.896012034	0.160500441		6.732864772	6.279194914	6.527387861	6.796186305	6.322767319	6.11555913	5.188150853	6.359519765	6.25422875	6.36609049	3.713279001	5.452849413
C2ORF7	NA	0.666861665	0.059426583		6.623024322	6.81593657	6.675485699	6.964993471	6.788807061	7.538247143	7.433153089	7.025916913	7.417262661	7.851207461	7.885613408	6.932176949
C2ORF77	NA	-0.072730082	0.960957307		3.665159656	3.441621581	3.18912051	2.969132619	3.381423205	3.072822338	3.476172981	3.027265718	-0.825984831	4.856928937	4.194305363	4.994419516
C2ORF79	NA	0.711603291	0.122777063		6.17408538	6.05064165	5.91800261	5.090455873	6.342352599	6.178097719	6.268084195	6.0567489	7.064950735	7.330322652	7.061980277	6.426791913
C3ORF10	NA	-0.171320391	0.605069842		9.874853358	9.861629288	9.518511141	9.80449407	10.14642612	10.06246984	9.375125686	9.753659854	9.975567138	9.902765057	9.338936898	9.280512361
C3ORF15	NA	-0.053863416	0.925168344		5.735222126	5.487420426	5.253249582	5.60862712	5.211289488	6.453319697	5.137853089	4.980959367	6.286052949	5.372019476	4.653090981	4.953792765
C3ORF17	NA	-0.672657387	0.137771404		6.620443307	5.742355521	6.952932235	6.458441721	6.302866082	5.974842459	5.24069251	6.279481325	6.341577175	5.973855071	5.340186949	5.048617215
C3ORF19	NA	-0.378976262	0.208330138		8.420301751	8.589100177	8.555875959	8.390533562	8.506810577	8.389298777	7.66703559	8.378810709	8.544163872	8.025387098	7.794218945	7.99592201
C3ORF21	NA	0.962546462	0.023889494		6.828559232	7.451006647	7.097808817	7.350925925	6.819737149	7.586766244	8.003750074	7.702086779	8.05318738	8.020268275	8.503547903	8.635471454
C3ORF26	NA	0.856343695	0.082052001		8.14260234	7.466706234	7.338205997	8.052452305	7.596860621	9.64657689	8.542822169	8.35750714	7.715643567	8.441732036	8.305280645	9.020401912
C3ORF31	NA	0.684110495	0.034681586		6.68972268	6.548531568	6.692395114	6.962426403	6.908051498	7.468401665	7.662256067	7.081046635	7.227396454	7.459275045	7.47785215	7.734123618
C3ORF34	NA	-0.225682607	0.650405248		12.13200129	11.3088589	13.33289531	12.86939759	12.64057348	11.67130133	12.23366701	12.57007603	12.39360953	12.14003505	12.28423273	12.32451727
C3ORF42	NA	0.482317194	0.420942152		2.892128694	2.169908971	3.903542547	2.169908971	2.745361908	3.126492539	3.703344378	2.550319284	3.763877878	2.923361052	4.363818672	2.37819808
C3ORF46	NA	-1.399350382	0.020982534		3.227349548	3.782540666	3.771757779	4.297393204	3.427069755	1.334321704	2.544441862	2.750760627	3.17380192	2.605255603	1.733299669	1.971221274
C3ORF50	NA	-0.276121325	0.569161235		5.422630629	5.145088846	6.935004708	6.65156408	5.993847783	5.615659649	5.642964329	5.866367979	6.097554124	6.022463694	5.784634846	5.244896571
C3ORF54	NA	-0.464826258	0.155590325		7.58297743	7.498869147	7.889319603	7.930865637	7.754121869	7.464780973	7.236563412	7.695034063	7.233039606	6.575580844	7.506156807	7.15367565
C3ORF58	NA	-0.858248997	0.052335144		8.774004235	8.311914936	8.629973277	8.383529776	8.312364762	7.64755844	7.402228451	7.781197073	8.588105202	7.742789076	7.195681262	7.011199296
C3ORF63	NA	0.022100145	0.95877798		6.379824191	5.327201235	5.8325217	6.107180033	6.060302946	5.9411629	5.729834974	6.091490184	6.449340662	5.60712699	5.724002987	6.201584464
C3ORF64	NA	-0.954796606	0.057401482		9.183857909	8.90524649	9.500347555	9.346330005	9.053566452	8.442828656	7.071679019	8.72986576	8.897442534	8.597420927	8.076051301	7.886223334
C3ORF71	NA	-0.190258686	0.73486617		4.437773042	3.756994435	4.855593599	4.766321649	4.993221467	4.489302081	3.57911255	4.023580055	4.805106173	4.962611023	5.1670829	3.575260286
C3ORF75	NA	0.517203241	0.082970691		7.747873408	7.59726448	7.81617856	7.892968353	7.927616798	8.563297725	8.365398156	7.78869354	8.21800615	8.375098094	8.562540092	8.32205117
C4ORF10	NA	-0.638166942	0.227753572		4.271964942	4.023331655	4.903904013	4.7070261	3.780320599	3.791782821	2.691554041	3.165848121	3.885879855	4.225547184	4.811672932	3.321712684
C4ORF14	NA	0.035719464	0.928108444		9.152546735	8.477009813	8.289080098	8.611602129	8.920457667	8.88658886	8.519346505	8.733313663	9.06728726	9.099707847	8.420301751	8.354465384
C4ORF18	NA	-1.055692502	0.02340845		10.82904007	10.53416084	11.00979433	11.01898044	10.70211553	9.494807794	9.71761491	10.58425507	10.10461579	9.9098016	9.099707847	9.431077166
C4ORF29	NA	-0.790178612	0.120149222		6.233216624	5.995870919	6.471756491	6.758235209	6.139151026	5.460838544	5.690497833	5.683945115	6.284629985	5.825100744	4.067170591	5.694089279
C4ORF32	NA	-1.218614317	0.078857952		7.838259112	7.855597959	7.101239302	7.025916913	8.067554289	6.225284186	7.487017584	7.188987355	5.651471088	5.181851937	5.553018837	7.226063399
C4ORF34	NA	-0.072663171	0.861564019		10.07670205	10.2928703	11.24518783	10.79789574	10.85486605	10.53672415	10.77579626	10.62046361	10.44345125	10.99054437	10.64914748	10.04976144
C4ORF37	NA	1.807581361	0.188132204		2.323765207	1.833291281	3.857979005	3.779250263	-2.738878914	3.662643028	3.897698336	3.324688214	3.092953799	3.22553176	4.537137623	3.589986345
C4ORF39	NA	-0.41152248	0.477892692		4.490366034	5.172421108	4.399728236	3.881122283	2.527999128	3.722538157	3.336634734	3.825813097	3.759214435	3.185575916	4.24829877	3.701559037
C4ORF42	NA	0.585634887	0.459801474		1.477617754	3.086617174	3.718956666	3.631159008	3.778705863	3.732254002	1.814164012	3.628316339	4.249012164	4.433080963	3.42407019	4.788825589
C4ORF49	NA	-1.41270016	0.281792962		7.923925241	7.718415743	6.897617994	8.438753602	7.137437945	7.536727451	4.62943531	7.459275045	8.024905278	7.183819955	6.501010254	2.13853632
C5ORF13	NA	0.443478245	0.44352301		9.429135544	9.767428863	10.34334564	10.11127654	9.28099829	9.245237038	9.768318661	9.988088174	10.79145677	10.99635485	11.3207605	9.499190547
C5ORF20	NA	-0.065504629	0.851564768		4.277144914	4.292069795	3.756071095	4.602179513	3.907885712	3.779250263	3.805099464	4.340468982	4.25653442	4.121504508	4.204050702	4.204050702
C5ORF23	NA	-2.263439749	0.014828127		8.283866689	8.011936127	7.81886909	8.230771739	7.834843922	6.753159241	4.29392147	6.925439316	6.781699363	5.939555708	4.536614323	5.177934929
C5ORF27	NA	-0.72404903	0.421500643		2.110365916	3.914733848	3.595948765	4.091148882	4.422613811	1.910643642	3.443950046	4.158678754	3.383584034	3.914539649	2.892128694	0.616867679
C5ORF28	NA	-0.136659677	0.790864649		11.02089038	10.4659051	12.21945292	11.87036626	11.71777623	10.81811558	11.67670596	11.3088589	11.09938858	11.05911797	11.65965658	11.63368594
C5ORF32	NA	-0.443249681	0.195229562		8.37470653	8.391727772	8.224066811	8.018324827	8.975614424	8.555628675	7.849953612	7.820182154	7.618888339	8.008542352	8.13490423	7.687369384
C5ORF33	NA	0.208500588	0.559643758		5.702120311	5.25076569	5.354452866	5.997978586	5.37865866	5.895263354	5.244788898	5.278739362	6.189226408	6.044897008	5.883915972	5.680239672
C5ORF35	NA	0.176556628	0.859373005		6.8129012	4.355208714	5.013405534	4.272548049	5.306290679	6.844675639	4.306739073	3.549628514	4.989583195	5.930537002	6.020099446	5.659129373
C5ORF39	NA	-0.766865846	0.182939792		6.440099082	6.496303032	6.367482549	5.941686419	6.84655725	4.34344691	6.190209292	6.727723091	5.267120758	5.247720965	5.32078972	6.463908006
C5ORF4	NA	-0.835340892	0.087362047		7.871283683	7.793958941	8.032395679	7.57642917	8.239554615	6.687678014	7.054862583	7.790598075	7.906811245	7.262786421	6.654053105	6.114895236
C5ORF41	NA	-1.055929644	0.063442196		9.75566875	9.40725969	9.595929526	9.718891921	9.905968028	8.874804342	8.343871027	9.417394112	9.534343157	8.855753982	7.600413237	7.719117713
C5ORF42	NA	-1.342526047	0.218163165		4.988851893	4.905752822	5.646576566	5.964150691	5.457561133	4.230492784	4.538365576	5.407822468	5.615946499	4.45353009	3.713603444	0.390607159
C5ORF5	NA	-0.639996943	0.1619353		9.623800119	9.310986698	9.426786589	9.569826185	9.10853282	9.238838438	8.205397401	9.111459653	9.70761348	8.846878134	8.315610155	7.950129514
C5ORF54	NA	-0.559114968	0.210940091		6.311423735	6.257056645	6.797282809	7.13868138	6.242812455	6.078128173	5.158482453	6.292609683	6.759926788	5.893606118	6.343353631	5.406248211
C5ORF62	NA	0.411646394	0.204355437		6.656753767	6.737014735	6.307214837	6.756194686	6.740189569	7.434779995	7.254412637	6.655921352	6.879600403	7.149501231	6.550470685	7.433153089
C6ORF108	NA	0.792823564	0.070760758		7.131599773	7.357588951	7.009306858	7.118365956	7.791505447	7.979275416	8.129422642	7.326055506	7.506156807	8.60249808	8.545808172	8.432262103
C6ORF111	NA	-0.635886166	0.137528529		9.683298887	9.307183046	9.825203199	9.642902614	9.36838685	8.875470767	8.813025021	9.416019508	9.732724719	8.689372552	9.018755447	7.961193257
C6ORF115	NA	0.700283832	0.086023411		7.649705984	7.734731294	7.31415632	7.587509013	7.682128707	8.153603709	9.053184393	7.549090776	7.939636803	8.121735532	8.732124	8.508135456
C6ORF117	NA	-1.633389842	0.08269669		11.41827588	11.54399893	11.34833368	11.73009604	11.26128281	10.63064482	8.457229008	11.09938858	11.34295469	10.179975	9.586089166	7.492772121
C6ORF125	NA	0.956815947	0.045072889		8.10308949	8.273387205	7.865542754	7.761435546	7.998937876	8.714834155	9.253129385	8.146220401	8.454752905	9.082814604	9.829923113	9.219387087
C6ORF129	NA	1.221823125	0.017300653		6.525294345	6.930595426	6.430020264	6.666346161	6.930247684	8.037801702	8.303328237	7.205602669	7.197305169	7.937308489	8.543632754	8.203288287
C6ORF134	NA	0.359395606	0.567824019		3.404721957	3.094697354	5.100033618	4.612206216	4.608200108	5.012352789	4.718114991	3.724167838	4.064495748	4.536918258	5.542435435	4.065087138
C6ORF138	NA	-0.093455608	0.827330899		4.561584589	3.802543765	4.901756055	4.767650561	4.408361333	4.826006898	4.454197612	4.486666754	4.082350898	4.729824644	3.744561549	4.440857211
C6ORF145	NA	-1.534860552	0.006115281		7.707807747	7.892421385	8.411829151	7.544759698	7.76561099	6.458932163	5.837115977	6.744146292	6.943044569	6.217576999	5.906649886	6.199910811
C6ORF153	NA	0.609976499	0.063230971		8.918170339	8.924066325	8.688712947	8.888748727	8.665689796	9.57637059	9.591739436	8.919071876	9.073640581	9.411687448	9.768318661	9.648550288
C6ORF160	NA	-0.169900812	0.723092861		11.24881765	10.38902467	11.00755364	10.96340693	10.79647689	11.024346	10.04771151	10.76711183	10.69404093	11.15092645	11.42735947	9.86658982
C6ORF162	NA	-1.123320078	0.152099158		5.3367554	5.730741294	5.091481086	5.511461398	5.037041277	5.463667246	4.071789265	5.099653729	5.305212506	4.354445108	2.389273287	2.843190948
C6ORF165	NA	0.393718586	0.646315049		3.345754024	2.697901673	3.274818501	3.280599158	3.163410171	3.294479597	4.491797952	4.032747971	3.691047229	4.121811151	0.789310256	4.402312882
C6ORF168	NA	-1.397843667	0.066380153		5.16170673	4.620621011	5.069070549	5.364415198	5.640891292	4.820383223	1.950204114	3.748366768	4.679661938	2.851271711	3.806872569	4.557720702
C6ORF170	NA	-0.036330979	0.947751231		8.027510168	7.411481329	9.248190639	8.727316029	8.575269969	7.648198652	8.496311741	8.575545297	8.122380755	8.563855585	8.596264312	8.528802191
C6ORF173	NA	1.827050285	0.028558659		5.889510291	5.97074462	4.693200341	5.198661515	4.986728566	6.163864995	7.133490575	5.987453213	6.555247123	8.365214849	8.450266868	7.568197835
C6ORF176	NA	-1.015952053	0.175340916		2.365476425	2.731300782	4.733133038	3.18351224	3.393357162	1.779973221	1.487085488	2.241044805	1.445590584	4.132035525	2.648883925	2.123213587
C6ORF182	NA	0.180084038	0.84557515		3.673274867	3.187406078	2.995447433	4.204050702	0.507420188	2.840527688	2.242601591	2.861148063	3.529624827	3.407626035	4.022644784	2.75105425
C6ORF188	NA	-1.820961797	0.102367588		6.436356925	6.03972426	5.247456283	5.87051638	6.034687394	5.248489296	1.160469114	5.423193917	4.929444956	5.505035028	2.306807012	4.160065835
C6ORF192	NA	0.20135625	0.660288419		6.923643625	7.240670188	6.54438152	7.548711728	7.373331521	6.560396579	7.506156807	8.104548959	7.322103913	6.750646698	7.595597645	7.453077164
C6ORF204	NA	-0.425841737	0.477121566		4.801110531	5.46156261	5.254312853	5.363415712	5.953355114	4.987970205	4.613492756	6.295961924	4.958344836	5.103494283	3.433880835	5.193222548
C6ORF225	NA	-0.369003062	0.487222827		5.90999002	5.371308286	7.313805441	6.890737294	6.582505574	6.233216624	5.722344155	6.422272028	6.524046589	6.201898266	6.048565341	5.160320823
C6ORF26	NA	0.493632641	0.580926059		3.677351505	1.584257331	3.801053089	2.204563945	4.329801719	2.476090527	2.858795838	3.934726899	3.537071133	2.702470269	5.070612585	4.711499862
C6ORF27	NA	1.611908485	0.292107181		3.228306924	-3.332583854	3.743727145	2.524293907	2.350387202	1.316954931	3.596961373	3.205292409	3.415431482	4.137086229	4.270954213	3.260462615
C6ORF54	NA	0.225710528	0.837003114		2.565344438	1.189650002	3.336814659	1.927909724	2.686588151	2.316392544	0.655105404	1.933830941	3.931580949	2.540442952	1.699534309	4.891916364
C6ORF59	NA	0.526323539	0.343696642		3.484022092	3.63691806	5.400246902	4.858814533	5.078242625	4.672241457	5.110602114	5.036508609	4.183967597	5.133730784	5.5555536	5.433202508
C6ORF66	NA	0.224096983	0.705228606		7.249157077	7.476597168	5.943547949	6.509277792	6.587798964	8.063005096	7.352176761	6.072812608	6.608710793	6.541815421	6.843055489	7.36003324
C6ORF72	NA	-0.493564816	0.166598686		8.372256084	8.589539546	7.748853654	8.568967698	8.18278713	8.112040136	7.574449724	7.980298979	7.91741982	8.264584751	7.41199223	7.331626402
C6ORF81	NA	1.197931383	0.136075612		4.076541993	1.735555537	3.327316584	2.727998412	1.892329625	2.978751729	2.608751534	3.695762251	4.590970221	5.085543629	4.969746826	3.719632501
C6ORF85	NA	-0.082847641	0.925070681		5.464796	5.771683048	5.004269913	4.833488229	5.364415198	4.03489094	6.225618709	6.4183529	5.107564013	4.031042243	4.184984805	6.431726244
C7ORF10	NA	-1.553158598	0.131682888		10.32892171	8.801353986	9.80896321	10.40089758	10.33786382	8.536486576	6.126273097	9.390477673	9.308023833	9.742258566	9.309112508	6.264457989
C7ORF13	NA	-0.588861573	0.377961917		3.384185226	2.435111691	2.715607878	3.809508083	3.166715766	3.382289585	1.004201496	3.459822405	3.09212911	1.530739981	2.867048978	2.257317536
C7ORF20	NA	0.661059312	0.107267706		6.105231776	5.78538289	5.943086544	6.10161268	5.931014025	6.557960814	6.730957803	6.134738443	5.846274664	6.614246193	7.298650985	7.257445361
C7ORF28B	NA	1.717657344	0.465511637		7.241099392	1.093482428	2.827454647	7.491904391	7.098325857	0.156782319	7.665113455	7.682877338	7.652508723	8.882772947	7.743509582	8.293210446
C7ORF40	NA	0.285939007	0.560586924		7.973705975	8.126526383	7.95629135	7.608974049	7.869651827	8.575072517	8.680987456	7.727083857	7.457258563	7.708105827	7.855944239	9.346330005
C7ORF41	NA	-0.769262731	0.106006875		10.58511559	10.26844492	10.03406023	10.13911131	10.14068537	9.018373236	10.11640895	10.50194862	9.349857749	9.061128675	8.682802212	9.519025828
C7ORF43	NA	0.414740744	0.283006858		6.104084795	5.729355902	6.177648756	5.977134502	5.787572726	6.271516439	6.788807061	6.127511331	5.464973697	6.240864586	6.795090266	6.900537184
C7ORF53	NA	-0.991196832	0.076767093		6.023287294	5.521171375	6.297187564	5.953146484	5.775997888	4.819166934	4.04310036	4.811863505	5.415106251	5.017031972	4.123326007	6.231133992
C7ORF54	NA	0.356060236	0.4046574		7.044738358	7.048429111	7.870886215	7.836360959	7.477528388	7.492355548	8.178894369	7.547618712	7.209220371	7.454284486	8.235551881	8.563616528
C7ORF55	NA	-0.734568815	0.091749377		9.684545963	9.926331432	9.581706755	9.309677339	9.152546735	8.496574596	8.10308949	8.692753575	9.634595446	9.256267669	8.963962165	8.427506867
C7ORF58	NA	-1.644132216	0.021677528		7.410613314	7.532801621	6.300218559	7.165325097	6.533016939	5.198973794	4.656349348	5.959526286	6.448346292	4.599202326	5.98168783	4.565754353
C7ORF68	NA	1.965002679	0.023563835		6.561708146	6.553333775	5.702120311	6.522073174	5.349487361	8.151134792	10.18627769	7.057447023	7.747873408	7.539617918	7.555958761	8.480921037
C8ORF16	NA	0.202077486	0.667509065		5.002917154	4.392379938	5.771227185	5.912702073	5.615659649	5.721957166	5.69446905	5.337922629	5.402722518	5.72157226	6.030347336	4.878391845
C8ORF30B	NA	1.463111153	0.147508831		0.801813412	3.253556998	3.385197702	3.979380606	1.742258067	5.055520189	4.477421531	3.077923503	1.894674214	4.153645658	5.1247603	4.884922173
C8ORF38	NA	0.659535297	0.070983951		5.770176515	6.17340351	5.969059521	6.059558618	5.569100957	6.913015043	6.841427226	6.049804996	6.037830469	6.785319064	6.546366198	6.800802854
C8ORF42	NA	0.871619635	0.432369569		2.411374449	4.516010733	3.7648302	-1.025725623	2.239891688	2.935658883	3.396597932	2.867882827	3.659302376	3.79770406	2.529849425	3.583275967
C8ORF47	NA	0.523846479	0.807398925		-0.256958181	2.277339704	3.088603816	-2.791619587	-0.664262254	2.189015791	1.346193867	2.426929986	-4.638879191	1.053123851	2.499209877	1.105676067
C8ORF51	NA	0.774328117	0.642509365		-2.752405894	4.008423243	2.962506269	2.784977754	2.869791276	3.623396341	-0.250044463	3.623863351	2.560485328	3.133059251	2.780042535	3.772104184
C8ORF59	NA	0.098357861	0.774248615		10.26625597	9.998439524	9.679296056	9.952904433	9.563930496	10.3782916	10.04614997	9.740173712	10.17866859	10.19933739	9.690600773	9.700440065
C8ORF77	NA	-0.43581399	0.237278384		4.999399804	4.909027567	5.232250912	4.364009952	4.022004652	4.00018844	4.265646174	4.325717402	4.734781144	3.892695077	4.445450611	4.222193264
C8ORF79	NA	-0.266686773	0.809528647		3.483453365	4.293797167	3.707028862	3.909131764	3.270218244	4.341033596	0.064322768	3.408402097	4.184621486	4.394164264	4.508839977	3.360889564
C8ORF83	NA	-0.59268905	0.152403274		6.847946812	6.963831286	6.68164744	7.029463929	7.019590728	6.056335327	5.799131612	6.767340962	7.186933309	6.633585237	6.097250078	5.670072397
C8ORFK36	NA	1.14867029	0.203739373		0.739575952	2.673698877	3.997579653	1.620653969	2.687223094	4.900615673	3.870147682	3.179036284	3.988205678	3.161934106	1.492121349	3.854855421
C9ORF102	NA	0.235406424	0.516693798		6.300751929	5.809439398	7.001792111	6.780400658	6.452818121	6.455443618	6.587798964	7.005488694	6.875522065	7.027928107	6.402274846	6.576671781
C9ORF10OS	NA	-0.339342839	0.295231867		8.105595847	8.073538563	7.643223429	7.988935717	8.086861239	8.186241043	7.384883883	7.752434841	7.941415645	7.722206425	7.159142743	7.335692262
C9ORF114	NA	0.852173537	0.036604581		6.80727248	6.841427226	7.143555664	6.949276952	6.906510636	8.07249119	7.816723851	7.216910728	7.210448287	7.747873408	8.089852976	8.318174463
C9ORF119	NA	0.616165009	0.113842575		8.176205569	8.316999645	8.280918279	8.570715274	8.486788774	8.767759726	8.768092003	8.48180952	9.094931962	9.233693727	9.923118123	8.608028557
C9ORF123	NA	-0.300769385	0.439765499		8.025210449	7.726784906	7.734463732	7.744884953	7.242762542	7.774160438	7.403989401	7.373657781	8.141207454	7.391453264	6.748455866	6.925439316
C9ORF127	NA	-0.894839575	0.127761135		7.431420714	7.71093176	7.485548388	7.858359653	7.433340903	6.955893968	5.707994054	7.224739721	7.687534555	7.282279476	6.624650284	5.340472899
C9ORF130	NA	-0.084861888	0.878721304		7.999750888	7.80344017	9.668629743	8.437643476	8.86932579	8.270952625	8.782179194	8.50519942	8.002505633	9.008923256	8.641970076	8.084542674
C9ORF150	NA	-1.106488793	0.090280497		6.191316285	5.633298095	5.923617481	6.420286843	6.489997239	5.616468859	4.861353454	5.577347854	5.620593155	5.957271556	3.688220651	3.855245242
C9ORF156	NA	0.317493934	0.415554252		7.318265316	7.193159651	5.898312124	6.554620621	6.745621892	7.403604323	7.182221518	7.015956902	6.577081482	7.203279476	6.941638066	7.092647217
C9ORF167	NA	0.586059677	0.213454305		4.926286505	5.018516229	5.572816319	6.512719607	4.732945338	6.432803608	5.934378028	5.387480072	5.643191531	6.256588387	6.140328357	5.776245355
C9ORF169	NA	0.937176804	0.132719066		4.633505029	2.357446719	3.15278439	3.786747941	4.12227845	3.52344779	3.92656215	4.562839531	5.147773138	5.083816706	4.666766816	4.922899041
C9ORF25	NA	-0.100782033	0.818863534		6.266674119	5.746535819	6.592510708	6.041850768	6.412652151	6.124010856	6.397384739	5.695711035	5.40859265	5.981003907	6.38951209	6.782623485
C9ORF3	NA	-1.463649248	0.041842573		8.444589633	8.187820193	9.416300784	8.394806071	8.699763643	7.846132848	5.962997077	7.728464765	8.159561578	7.581549348	6.803952852	6.072389251
C9ORF37	NA	-0.625195775	0.166892529		5.695134731	5.45479904	6.841427226	6.273469453	6.022963634	5.79960879	4.634753559	5.670990986	5.597856802	5.54817519	5.885577781	4.889578188
C9ORF45	NA	-0.354222548	0.281677707		5.100479428	5.431402995	5.074227112	5.240002475	4.749517105	4.931328012	4.599202326	4.897699304	4.480893256	4.420713468	4.590970221	5.43351634
C9ORF46	NA	0.5511065	0.071430048		8.067275696	8.45750811	7.851207461	8.122101159	7.97965898	8.784026561	8.904962107	8.408796338	8.390932888	8.592176694	8.924066325	8.521636556
C9ORF5	NA	-0.417184981	0.324518232		9.851093434	9.444987316	9.912314538	10.00600482	10.1059072	9.592663896	8.925974207	10.07382826	9.884242118	9.809650458	8.482090766	9.359685659
C9ORF61	NA	-0.82379957	0.17271452		5.182592195	5.643191531	5.909678553	5.489142131	5.721957166	5.084632384	3.911948464	4.667205802	6.427945186	5.058709157	3.707028862	4.50111936
C9ORF66	NA	0.762232467	0.554166529		3.13700292	4.112667609	-1.289292249	4.063990374	2.927110435	3.536915772	4.262052739	3.886837877	3.496885407	1.479284894	2.84419521	3.961526096
C9ORF69	NA	0.755262898	0.052118389		7.767446244	8.130515479	7.822283379	8.063969887	8.030471821	8.672876114	8.806594408	8.016276788	8.528116498	8.567705911	9.176996634	9.258835469
C9ORF7	NA	-0.030902007	0.943461789		6.134738443	5.486372963	6.301399616	6.233530141	6.030828444	6.480924752	5.455797684	5.607359315	5.803088031	6.403006398	6.345436119	5.9496911
C9ORF82	NA	-0.185871586	0.731564427		5.361838177	4.799377992	5.563427543	5.85795239	5.132481839	6.211544732	5.374807191	5.236441721	4.995379139	5.527000564	4.512556861	4.242277806
C9ORF86	NA	0.694277162	0.079513638		6.106966969	5.687635468	6.475433189	6.461418546	6.984942462	6.940587279	7.030082216	6.772129792	6.599461223	7.141856798	7.386203087	7.392575024
C9ORF91	NA	0.125855182	0.795664345		5.209806198	4.684085986	5.975278915	6.163139624	5.653101875	6.317289776	5.298575842	5.374040671	5.664988776	6.007490425	5.655155735	5.323022685
C9ORF93	NA	0.549283264	0.283714715		4.220521115	4.233726269	4.88252714	3.980168831	2.767768557	5.120529031	3.904160358	4.597252262	4.809729292	4.731009956	4.799005427	4.001893196
C9ORF95	NA	0.041998007	0.930403457		7.707590359	7.674033333	7.037444822	8.064308409	7.697829409	8.245798443	7.468957952	8.11174184	7.731832878	7.918739828	6.859990662	7.410613314
CA5BP	NA	0.405743535	0.473882162		3.604799606	3.266925333	3.405729656	4.191928963	3.987773797	3.4008849	4.089321871	4.253240504	2.969656862	4.169694953	5.488203917	4.309222035
CALM2	NA	-0.379877666	0.218602121		12.72729361	12.89212668	12.36811791	12.76413907	12.65049891	12.50149562	11.99624432	12.586882	12.70243591	12.17608555	12.3137512	11.82700839
CAMSAP1L1	NA	-0.341283805	0.220375536		9.042634215	8.716612	8.965472917	9.14728609	8.933643744	8.96294024	8.353241678	8.71824996	8.903808354	8.584009782	8.448844388	8.367827515
CBWD5	NA	-0.041145177	0.919430797		7.238257596	7.620437588	6.380887339	7.330322652	6.792505305	7.198583534	7.178850062	6.86537696	7.068237636	6.767664067	6.906899011	7.233747165
CCDC101	NA	0.058350552	0.882654335		6.375514052	6.38951209	7.319611612	6.443666155	6.615394667	6.998909677	6.533786183	6.195359214	6.757148623	6.842371717	6.947356407	6.53470005
CCDC104	NA	0.052790627	0.902724072		8.496574596	8.123345978	7.681624953	8.018966815	8.084889155	8.879658905	7.931112153	7.858359653	8.363427802	8.390533562	7.8241874	7.689817012
CCDC109A	NA	-0.390422395	0.272631662		7.752434841	7.248838402	7.678025411	7.744589668	7.670028053	6.819463821	6.830454361	7.367718766	7.631187244	7.398002277	7.820741887	6.730957803
CCDC109B	NA	0.933403588	0.118708868		8.434999278	9.006958565	7.639140255	7.384216488	9.032855999	8.952012582	10.27348092	9.054020068	8.312364762	9.136646925	9.049210628	9.853528049
CCDC123	NA	1.023764678	0.030032645		4.891591736	5.291454743	4.875644927	4.937780807	5.042753761	5.718483832	6.003970733	5.258416033	5.890363271	6.220531175	6.986786351	6.142717712
CCDC128	NA	-0.528148852	0.101151303		8.526841533	8.253095812	8.73809226	8.538424867	8.955260196	7.971732069	7.895253537	8.500035179	8.369944075	8.041753321	8.097416964	7.643223429
CCDC132	NA	-0.188204935	0.624538263		5.610206325	6.206887963	6.146002025	6.463137532	5.836757828	5.953355114	5.494125954	6.225971851	6.2603669	6.185713746	5.244788898	5.686431332
CCDC135	NA	0.547277326	0.211495064		3.946352828	3.624165247	4.193069934	4.763994165	4.183386467	5.124109729	4.454653641	3.755554194	5.314813604	4.940871478	4.83491343	4.401381304
CCDC16	NA	-0.189042529	0.538102285		8.581440509	8.826026926	8.887485974	8.708445231	8.196606552	8.620719824	8.501554588	8.271282796	8.817549394	8.297996562	8.100188195	8.54741821
CCDC21	NA	0.768441054	0.060760994		4.392950696	5.415106251	5.136740169	4.423194253	4.973289825	5.628739189	6.033647428	5.203426707	5.82386092	5.162195935	5.868705283	5.736305591
CCDC35	NA	-0.127196689	0.904035672		3.038768371	2.427741587	3.973498317	3.001961453	3.237925876	0.103686965	4.136175797	2.583708735	3.821198957	3.809725177	3.242331928	3.364649467
CCDC46	NA	-0.10785862	0.814727722		7.14979995	6.707348087	6.121832489	6.372793337	7.406988972	6.660121432	6.357688175	7.022351166	6.469348283	7.103652895	6.838624074	6.055471601
CCDC48	NA	-1.178389643	0.114244877		4.645902211	4.180736661	4.224828261	2.528156703	4.658275474	2.3678871	4.171395	3.898311882	1.596065925	2.479756728	2.797304186	2.773610711
CCDC5	NA	0.426993277	0.246483857		7.002660895	7.207993361	5.958755925	6.507696026	6.461165417	7.285748979	7.207056307	6.435739759	7.133810091	7.068895408	7.016643399	7.234639268
CCDC55	NA	-0.144581526	0.686411834		7.789721428	7.492355548	7.21902618	7.634306472	7.431420714	7.623311614	7.031696241	7.574449724	7.561417028	7.862146355	7.024006006	6.90446483
CCDC94	NA	-0.758738309	0.390419136		3.535723281	4.066116752	5.596189756	4.903904013	5.450135697	5.996361402	2.506775579	2.799756056	4.24829877	4.53371222	3.122627499	4.454197612
CCDC99	NA	1.26596707	0.018651837		5.05073937	5.271349849	5.043851477	4.672393093	4.980241963	5.447179127	6.569661211	5.47445097	6.34689007	6.43213129	6.913588365	6.703874512
CCL3L3	NA	0.358166736	0.74847247		4.880306437	5.588883103	4.637036346	8.371216008	5.264163699	5.99086934	8.039745422	6.649514869	4.994419516	5.008007238	5.447722335	6.615136259
CCL4L2	NA	-0.284216755	0.728307365		5.318898864	5.95183534	3.839995856	6.289875953	4.661880116	3.995024954	6.518311982	5.580925728	4.174939261	4.523733815	4.852513779	4.852513779
CCRL1	NA	-0.799063261	0.487745705		7.047607093	7.353894892	4.900930068	7.08006921	5.590585852	4.590970221	4.827267749	6.175448951	7.557365668	5.489505686	7.483458686	3.044862176
CCRN4L	NA	1.988353264	0.008547916		3.766624842	4.798595441	3.67646827	4.049221249	3.656081007	5.914503533	6.649514869	4.591382016	5.56686446	6.551044219	6.18949705	6.381453834
CDC2L2	NA	-0.495444761	0.404727379		5.699203465	6.002042672	7.921836178	6.678526902	6.812321086	6.12930713	6.209459604	6.289875953	6.897365083	5.622976898	5.147106808	6.595297619
CDGAP	NA	-0.013690618	0.982461266		5.129860804	4.761438472	5.648086024	5.026801387	6.411963428	4.885973051	5.839038215	5.950028353	4.942227815	5.645986919	4.495421434	5.914900045
CECR1	NA	-0.277057183	0.636506382		9.392209002	9.684947043	8.890971617	9.763672827	8.850448468	8.299325261	9.175527096	10.39492565	9.587400248	8.440627522	9.056123943	8.321818536
CECR4	NA	-0.455982647	0.517095836		3.830365875	4.726037735	4.905117877	4.25450561	4.728024978	3.776976713	2.158942225	4.056473415	4.917491906	4.878898435	4.953021199	3.487990484
CENTA1	NA	0.274033701	0.631927069		7.945506459	8.257003073	8.069431507	7.613058633	7.339356552	7.215071846	8.506215135	8.801353986	7.007376051	7.835461161	8.572657409	8.89419903
CENTB2	NA	-0.129155718	0.719947662		7.326055506	7.214341465	6.490374378	6.513034146	6.795324088	6.72522718	6.834459673	7.014750284	7.009306858	6.721968646	6.302282672	6.562696077
CENTD2	NA	0.396662205	0.366439061		6.497279115	6.212255125	7.129050106	6.344249208	6.84090378	6.423199632	7.569925463	6.518311982	6.38993501	7.093645736	7.638251266	7.376598611
CEP110	NA	0.07302076	0.851106071		6.523125161	5.914503533	6.802694712	6.492489505	6.499147167	6.36321822	6.121197592	6.74346515	6.663476984	6.87236461	6.822763284	6.049403586
CES8	NA	-0.034838541	0.963343974		5.725957054	5.066626979	5.552038246	5.518108625	4.835700278	6.115173526	4.934173951	5.457561133	6.05009395	5.6079833	5.525289646	3.443658365
CGB	NA	0.052289758	0.939920077		4.375800556	3.890266709	3.327796568	3.710560707	4.290625665	4.329600109	4.244858905	3.687716921	4.559279493	4.502129435	4.237484178	2.238029552
CGI-96	NA	0.732469044	0.146739881		5.320544248	5.027175288	3.663967338	4.81587613	5.046304207	5.776723582	5.396472921	4.516987125	5.214219246	5.805204735	5.869782839	5.971306956
CICE	NA	0.053966578	0.900749539		8.030865183	8.091665459	7.075767927	7.57125131	7.710122455	8.161056785	7.969704239	7.188639284	7.601345158	8.132856985	7.491904391	7.703800471
CICK0721Q	NA	0.148668215	0.943143298		1.904988832	3.342522034	2.893925004	0.513566542	3.706826686	3.23169782	3.842619873	2.156387555	-3.217104356	4.645174787	4.028032462	3.660430098
CIDECP	NA	0.052844733	0.926137571		5.614940657	6.113208114	4.835700278	4.951901532	4.392628599	5.554147688	5.863396347	4.567888558	4.727508819	5.375328289	5.342959309	5.210414972
CIRH1A	NA	0.692468329	0.065090031		8.958738296	8.88961104	8.951312403	9.070500692	9.052519688	10.14068537	9.996087871	9.040828062	9.21186056	9.698599456	9.565300328	10.08567162
CLK2P	NA	0.820689387	0.308071278		3.738494401	3.30700571	0.512984324	2.645717796	3.724167838	2.716327651	3.491297712	3.235013806	3.553750003	3.502886846	4.989196696	3.756071095
CMAH	NA	-0.17394637	0.745749534		8.44955601	7.884790821	7.959207942	8.908454471	7.850352511	7.700901584	7.334734516	8.849639041	8.390103163	8.621669857	8.077756248	7.280877461
COBRA1	NA	0.257026924	0.491011468		8.188875131	8.236351977	9.077388821	8.713358675	8.640381968	8.485140594	8.438753602	8.463678852	8.808526636	9.009431437	9.307719266	9.284837284
COPG	NA	0.442599218	0.240790381		8.092397744	8.291735232	8.662797598	8.33144995	8.332715988	8.439754437	8.697478463	8.067554289	8.644664954	9.112235925	9.561422565	8.970619013
CREBL1	NA	-0.5166602	0.305374348		4.43267752	4.603840545	5.65060891	5.300688975	5.897632514	4.213629571	4.649606263	5.022878659	4.721739029	5.195599182	3.67468549	5.144868259
CROCCL2	NA	-0.985989338	0.131682888		5.652544431	5.904438336	6.970157671	7.014172266	6.174635717	5.906925701	4.728511022	6.209101227	6.090031944	5.48013261	5.289950628	3.795749288
CROP	NA	-1.140791628	0.07387549		8.930022908	8.551919316	9.729994199	9.041624932	8.985671763	7.463746686	7.383817458	8.830415379	9.080426095	7.957538558	7.992763333	6.640677463
CRSP2	NA	0.338279666	0.545184977		5.264163699	4.338241125	4.448396184	5.367721212	4.764253786	5.585957617	4.032253394	5.238435313	5.732649906	5.578738291	5.807510776	4.24829877
CSNK2A1P	NA	0.137448346	0.792214486		6.007229146	6.273469453	7.172315489	6.733470945	7.03621758	6.976348741	6.832073521	6.407193652	5.939039881	6.592275082	7.056142373	7.670848832
CTAGE5	NA	-0.678600732	0.247275372		4.968452072	4.909613276	7.228314621	6.392501698	6.293917608	5.132945283	5.517320107	5.753905066	5.630708913	5.413029065	4.789158528	4.722646896
CTGF	NA	-0.77820703	0.175540984		13.75628214	13.68046172	12.96223124	14.26134423	13.29111025	12.9039882	12.80504412	14.22672752	13.15758331	12.40542152	12.49219995	11.69358758
CTGLF1	NA	0.138137334	0.808743311		4.068643298	3.84966606	5.975476802	5.131086083	5.099466903	4.842508748	5.033393487	5.261729755	4.530240579	5.081576108	5.289599898	4.701987565
CTGLF7	NA	-0.233459231	0.461038555		9.945889306	9.92021781	10.17763879	9.63635128	10.33677655	9.555385184	10.11127654	10.10998862	9.652291625	9.393332319	9.57390295	9.993231376
CTPS	NA	-0.681152113	0.050409827		8.763808912	8.699763643	9.346330005	9.341034174	9.180940745	8.43000211	8.176844339	8.219314719	8.551919316	8.058226108	8.501999554	8.758257532
CTSL1	NA	1.07148784	0.033860907		11.12436497	11.33355791	10.24422943	11.10021028	10.65969983	11.79505543	12.63031969	11.42735947	11.58872541	12.11635468	11.59811719	12.5913704
CUGBP1	NA	0.610153396	0.176817662		4.498722539	5.355902519	4.221776568	5.353023287	4.423194253	5.174220237	5.899399946	5.116947739	5.272417039	4.680544908	5.447179127	6.07403161
CUGBP2	NA	-0.985773355	0.139320067		7.16866911	7.468401665	6.432803608	6.454280702	7.081046635	6.514969161	6.149272781	7.314839701	5.753738767	5.485026166	4.239528648	6.089493702
CXCR7	NA	-1.051856925	0.191710971		10.84917832	11.41466145	10.69508819	9.893984942	10.87354485	8.716925409	11.44543652	9.826328889	9.650758816	8.698118789	8.396967336	11.11950662
CXORF12	NA	-0.10101004	0.865175269		5.945875234	5.839038215	5.721080864	5.635438368	5.657997777	5.041652581	4.582489165	6.465778447	6.054353171	6.376556592	6.144984673	4.946317734
CXORF45	NA	0.565334066	0.089942398		6.316081826	5.836757828	6.119945213	5.425582165	6.087599042	6.141699675	6.367982369	6.737014735	6.749256696	6.667396859	6.698647722	6.295692907
CXORF48	NA	0.164879704	0.776232284		4.364515704	4.10442389	4.760856976	3.292082903	2.931919768	3.35982334	3.776227191	3.639411621	4.240059354	4.347046922	4.813915067	4.21299337
CXORF59	NA	0.869543713	0.153582034		2.218735608	2.910234923	3.006836936	2.58173471	3.161934106	4.258766137	3.64801899	2.018336134	4.458103728	2.929274981	4.094813708	4.110759112
CXORF64	NA	0.948324471	0.107860348		5.685072533	5.546785212	5.006591112	5.043318255	5.673443921	6.751669913	6.549145005	4.983080704	5.351592996	6.67457364	6.952064434	7.113440054
CYCSL1	NA	-0.22359238	0.645189188		8.01943839	7.935334214	9.684545963	9.216084249	8.58345703	7.986815357	8.493079267	8.798111771	8.607308118	8.549628745	8.336785476	8.477528388
CYLN2	NA	0.724089257	0.135706342		6.593038782	6.611410399	7.318265316	7.2842041	7.068895408	7.603397869	6.731211758	7.463746686	7.94346426	8.109607117	8.723725101	7.319611612
CYORF14	NA	-0.977292488	0.334243574		4.973289825	5.376656082	5.982261207	5.348023097	5.3890257	5.424061453	4.600679498	4.605619966	5.426792416	0.831818884	5.237843603	4.929095042
CYORF15B	NA	-0.431937299	0.589535511		5.907239926	6.051098199	6.564509871	6.773459697	6.208143038	6.028753897	6.498240973	6.486763277	6.218666491	3.20251348	6.564222061	6.08350975
CYTSB	NA	-0.167352586	0.802297307		7.165923995	6.532023278	8.519346505	8.51234305	7.714803252	7.626823853	6.724412895	7.64755844	7.692266074	8.437252295	7.724482475	6.797951981
DAD1L	NA	1.031012939	0.357574802		1.832697237	0.708065369	2.943879517	1.562032829	3.77304265	2.202617068	5.285056301	3.802378325	1.834657827	0.983716361	4.372260525	3.884008806
DAK	NA	0.392313315	0.447771206		4.637629952	3.381255681	5.062975641	4.375800556	5.469407386	4.723752946	4.495273676	4.960338869	5.090709492	5.814393277	4.940871478	4.81875037
DC36	NA	-0.603130921	0.240615799		4.26719943	3.893460264	4.741240991	5.097550121	4.359090997	3.262199355	4.753434458	4.841680325	3.912199551	3.406903964	3.683671754	3.219952669
DCI	NA	-0.476700328	0.211597138		7.009683081	7.650113994	7.915277085	7.006231813	8.128388269	7.421532175	6.492720376	7.126208865	7.170656182	6.918509078	7.04673987	7.280303094
DDEF2	NA	-0.55771141	0.237442235		9.517449916	9.595929526	10.17260002	9.793714819	9.274272146	9.122538133	8.286802618	9.69098272	9.907245365	9.12476185	9.40179001	8.257452432
DDX12	NA	0.328349791	0.630596329		4.445800849	2.469668774	5.017031972	3.517863991	2.989464213	3.17046559	4.524648586	4.779363217	3.969827393	3.973162143	3.52228178	4.174461549
DDX19-DDX19L	NA	-0.282440245	0.735830231		4.749517105	2.853831214	4.49083259	4.740399806	4.102317151	4.500840287	4.767243752	4.197568206	3.862605125	3.769541143	1.709225338	4.527551446
DDX39	NA	1.058016722	0.040908217		9.153743534	9.166145253	9.005378933	9.206975018	8.914129162	9.683298887	10.46502249	9.95116638	9.295256727	9.7826569	10.86141031	10.99222602
DEM1	NA	-0.309503911	0.51709858		10.51416665	9.948610337	11.81697843	11.39677494	10.77446176	10.07853112	10.77316311	11.07109762	10.60048163	10.43695093	10.36745407	10.73718311
DEPDC6	NA	-0.514371625	0.423579246		6.565172316	6.952932235	5.326599544	5.286480508	6.466967689	4.84296727	6.362963035	6.958506316	4.995607075	5.150144923	5.296673612	5.629949606
DFNB59	NA	-0.240344845	0.546449093		5.734844807	5.297903416	6.224962315	5.93380229	5.319565552	5.026379581	5.252258582	5.49974067	6.015511842	5.961859668	5.500015175	4.977330302
DGCR14	NA	0.14516934	0.704629062		6.858735725	6.184639535	6.387540213	6.226706579	5.8406946	6.625297087	5.797985431	6.270848094	6.352996989	6.774241499	6.748984437	6.543475158
DHRS8	NA	-1.238514742	0.395615638		3.381110294	2.991570642	2.372609208	4.110384125	3.956349438	3.4904238	3.133723798	0.005724782	-1.786712201	4.07611866	4.473897285	1.47405387
DJ222E13	NA	-1.670046137	0.257495514		3.696528046	3.256551931	4.513822957	1.555138813	4.399728236	4.952435614	0.247973679	2.45098422	2.01246677	-2.125927337	3.218686638	1.943535431
DKFZP434I0714	NA	0.798705387	0.166170532		3.990194296	4.010462089	3.092603076	2.796519056	2.607544793	4.218283654	3.79426405	3.352580578	4.25297494	4.067509653	5.461903721	3.539673746
DKFZP434K191	NA	-0.153128668	0.752390697		7.119566797	7.282493553	8.668432254	7.524260396	8.126526383	7.022019305	7.797999952	8.026647927	7.273561579	7.624954792	7.918739828	7.473967075
DKFZP434M131	NA	-0.112785429	0.814313289		3.46463037	3.315285953	3.908477649	3.747240222	4.339011215	4.068466171	3.390592027	4.373982227	3.419279992	3.947451092	2.863639179	3.431594881
DKFZP451A211	NA	-1.933930299	0.069839963		6.692810754	6.745621892	7.457258563	6.53030832	7.056742832	6.616089314	4.256776689	5.472190754	5.541903834	6.727723091	3.58101253	2.542630997
DKFZP547K054	NA	-0.614348765	0.252596628		4.127410421	4.790083883	4.052295896	4.959153447	3.783973082	4.117784793	3.539260572	2.944877931	5.009085557	4.014912266	3.156026187	3.315694757
DKFZP564J102	NA	-1.005657145	0.189912494		4.71213957	5.617694605	5.548420286	5.375328289	5.558160163	5.224391101	2.239517803	4.84032072	4.633505029	5.244788898	3.166543372	5.147773138
DKFZP686I15217	NA	-0.227056221	0.523139243		5.542435435	5.334782061	5.834770872	5.655953971	5.632819883	5.591451435	5.041870257	4.964732696	5.912702073	5.769487985	5.464381725	4.867047396
DKFZP686J0529	NA	-0.278485063	0.582980413		3.349801191	3.095694414	3.944576437	3.605020153	3.519034834	3.822248829	3.17574526	3.049529183	2.59734214	2.17788017	4.01113152	3.736505301
DKFZP686K1684	NA	0.07484885	0.923921259		3.640840693	2.180112526	4.394859821	2.997041427	3.762744253	2.324360447	3.409285021	3.192466578	3.551405273	4.187953772	4.673424699	2.950884365
DKFZP761P0423	NA	0.015831494	0.982837281		7.048163151	7.012491576	6.11645459	6.611946204	6.915285452	5.031804514	7.526142385	7.011199296	6.542517619	6.344249208	7.012491576	7.828493225
DKFZP779L1853	NA	-0.238242953	0.734896743		2.088385871	3.294479597	4.432875916	3.924761207	4.094339116	2.424423641	4.030237188	3.540781163	3.523608372	2.563344863	3.120179557	4.098502935
DKFZP781N1041	NA	0.241575441	0.731508308		2.72875839	3.135703295	3.245419906	1.425492069	3.431086696	1.813918247	2.591668886	2.791578429	2.832575928	3.622450153	4.054053126	3.537827815
DOPEY1	NA	-0.746247308	0.224105963		6.529231882	5.77204716	6.759926788	6.72179917	6.745918982	6.311423735	4.74331461	6.509532912	5.995870919	6.777940412	5.542152166	4.436527665
DOPEY2	NA	0.088125241	0.855475597		8.254747087	8.299779029	9.556025076	9.107394687	9.038883881	8.3116457	9.227207503	8.978279731	8.662270311	9.339551192	9.321773899	8.735710016
DPCR1	NA	-0.331888139	0.64116817		2.774435605	2.698998301	4.197326009	4.383061416	2.885199879	3.987156211	3.5606257	2.693529109	1.727919148	3.895667127	2.540442952	2.986072477
DULLARD	NA	0.390276204	0.301478144		7.633023542	7.095450826	8.344175604	7.563759128	8.33953783	7.903367323	8.424022642	7.939636803	8.177702069	8.034233326	8.621950022	8.197346948
DUX3	NA	1.779220222	0.180478479		2.324360447	3.557788697	2.310253149	-3.058868442	2.040627006	2.674068512	2.654702012	3.594013411	2.7956213	4.078227251	3.319823833	3.381910435
ECGF1	NA	1.582008853	0.057965006		9.224787222	9.786128129	8.899833311	9.444987316	9.778361861	9.818346662	12.21719405	10.70211553	9.551670392	10.8241282	11.26324866	12.68509545
ECOP	NA	0.288816365	0.553428744		6.342175853	6.925721768	5.041652581	6.502839917	5.655953971	6.804363383	6.246177945	6.090659322	6.605137379	5.906925701	6.732864772	6.291267781
EDG1	NA	-0.525039625	0.381535292		7.891930091	8.09904793	7.683499263	6.773250001	8.12533649	6.971276832	8.26268684	7.870606382	6.768438428	6.670759624	5.989575475	7.793668331
EFCAB4A	NA	-0.988018396	0.118975975		6.147412129	6.341290732	6.290152509	5.418424755	6.638480371	3.254676122	5.293674692	5.79831056	5.836757828	5.210248578	5.411159784	5.449108357
EFTUD1	NA	0.532163881	0.116487158		6.376987318	6.125226851	6.330876195	6.283295456	6.364755909	7.158335007	6.673310489	6.4366286	6.216245508	6.939024361	7.148931055	7.226270566
EIF2C1	NA	-0.362019822	0.225665003		7.49379782	7.27930785	7.562466063	7.404884394	7.188639284	7.464513894	6.853590269	6.81593657	7.119566797	7.058811092	7.302775077	6.55140112
EIF2C2	NA	-0.11487216	0.755403664		9.119064319	9.113671332	10.14642612	9.272092027	9.642902614	9.479696205	9.638358618	9.115655983	9.162341224	9.293534183	9.163999302	9.554128344
EIF2C3	NA	0.481600818	0.168939668		4.76560847	4.795968982	4.687491304	5.011296145	3.927876548	4.909027567	5.230150356	5.267120758	4.84296727	5.277064178	5.552038246	4.756375382
EIF2C4	NA	-0.919686999	0.050322685		4.984408433	5.131286147	5.292178415	5.440421717	4.93081491	4.537137623	4.300133977	4.26362639	4.726249772	4.702994908	3.110732891	4.012068917
ELA3A	NA	-1.052827071	0.483111747		3.431344823	1.871746677	-1.964488695	3.031087603	3.066496016	1.280376745	2.524870326	1.762358597	0.791603224	0.016514862	1.813358041	-2.348210297
ELTD1	NA	-1.396147406	0.388401923		8.179273667	8.72957894	8.09103492	6.411376076	8.815909679	3.445247314	9.548669541	8.584009782	5.05092478	4.459455226	5.880841001	9.575863108
EMR2	NA	1.593289973	0.055130066		4.672757972	5.128668298	4.278531232	5.660641448	4.996310101	5.431151901	8.09904793	6.179460491	5.192476679	6.377414619	6.663304765	7.841846098
ENSG00000000003	TSPAN6;TSPAN6	-0.184305526	0.677561312		7.634015988	7.102350539	6.357208004	7.353894892	7.039573813	6.929332983	7.172757516	7.636906607	7.089309581	6.424349229	6.472032471	6.667033461
ENSG00000000460	C1orf112;C1orf112	1.125886276	0.042529917		5.035692084	4.873327954	5.002302416	5.463249704	4.940576474	5.885577781	6.597240937	5.655529578	5.169505357	6.074635588	6.926626902	7.013295871
ENSG00000000938	FGR;FGR	0.866175066	0.328088523		7.419500127	7.509389443	6.975531601	7.14855793	7.143555664	6.261658869	10.07243545	8.434999278	6.746206603	7.975426703	7.52082844	9.726818788
ENSG00000000971	CFH;CFH	-0.812771052	0.301146913		10.77579626	10.05538141	9.490137674	10.81093226	10.74089047	10.52770571	9.981670022	10.75785833	9.484284577	10.14948675	7.493565681	8.538424867
ENSG00000001036	FUCA2;FUCA2	1.146606074	0.017299653		6.777598562	7.048666689	6.615394667	7.373331521	7.341893264	7.766226093	8.123912907	7.712015174	7.905535028	8.369944075	8.890971617	8.477276208
ENSG00000001167	NFYA;NFYA	0.65540862	0.225347801		4.323505541	4.979080565	3.578948371	3.751509782	4.391954642	4.019521344	5.006970287	4.673755968	5.142656045	3.958808347	5.452108766	5.769038042
ENSG00000001561	ENPP4;ENPP4	-0.490771708	0.474550013		7.195231438	7.692266074	7.002152292	7.476879837	7.517701666	7.7862278	7.223104898	7.08979155	6.821335208	7.414970153	4.623084332	7.244007934
ENSG00000001617	SEMA3F;SEMA3F	0.441507354	0.545594612		5.375881163	5.318898864	6.300511992	5.595286428	6.445364693	5.025312786	6.52259283	5.626557409	5.894608497	5.986626868	6.371279183	8.313894302
ENSG00000001630	CYP51A1;CYP51A1	0.13368636	0.778571761		5.100033618	4.979652693	5.172421108	5.475860188	4.942227815	5.585611868	5.747245863	4.976554272	4.085020074	5.740240309	5.44335071	5.296055012
ENSG00000002549	LAP3;LAP3	0.045877917	0.910821233		9.501176976	9.444261633	8.947097744	9.002250482	9.495619021	9.127574731	10.11916291	9.391730565	8.955260196	9.162341224	9.087131036	9.424512956
ENSG00000002586	CD99;CD99	-0.342519637	0.389464674		10.18280153	10.47300858	10.88285012	10.59639198	10.91373016	9.443856706	10.09637915	10.59232061	10.81811558	10.66967612	10.36556679	9.884742904
ENSG00000002587	HS3ST1;HS3ST1	0.520850153	0.442200643		5.1498223	5.723483476	4.45777616	3.695264489	4.900297827	4.340468982	6.023805796	4.992957817	4.067000169	5.604067764	6.262329605	5.852622888
ENSG00000002822	MAD1L1;MAD1L1	0.174269217	0.745749534		4.268435142	3.867439868	4.421888435	4.531461313	3.937172049	3.528366277	4.019225088	4.54190755	3.686471393	4.638172331	5.503930657	4.738766756
ENSG00000002933	TMEM176A;TMEM176A	-1.087247636	0.265204543		7.726259719	7.636906607	5.940066416	6.226991659	8.515829517	4.262770639	7.381998831	8.217426553	5.547273368	5.400663955	5.678852778	6.364755909
ENSG00000003056	M6PR;M6PR	0.385801086	0.275893551		8.68707399	9.246614253	8.36710237	8.839233083	8.498911021	9.581706755	9.523272408	8.756854838	8.871137341	8.830084473	8.821283861	9.410776531
ENSG00000003096	KLHL13;KLHL13	-0.26326156	0.540384914		6.423199632	6.5831729	6.110805039	5.839336838	5.701384929	6.363728804	4.922899041	5.707994054	6.114895236	6.394511913	5.818880463	5.755318643
ENSG00000003137	CYP26B1;CYP26B1	-1.11147804	0.117386643		8.588105202	8.840136513	7.845160703	8.000495278	8.694784103	7.499299791	8.173785553	7.59802346	7.286295304	6.441017955	5.490597405	8.486788774
ENSG00000003147	ICA1;ICA1	-0.266743294	0.521095358		9.431077166	9.125303682	10.71222863	9.897555678	10.06920135	9.178078442	9.75837997	9.914458386	9.306598099	9.744150497	9.563375335	9.597269323
ENSG00000003249	DBNDD1;DBNDD1	-1.281530883	0.052595615		7.826887195	8.080378391	8.488308131	7.827226458	6.512384297	6.928468631	6.423908387	7.417610358	6.978909477	5.516858259	6.069788294	5.922998674
ENSG00000003393	ALS2;ALS2	-0.28113137	0.331164282		8.02398827	8.167359433	8.450524226	8.490404063	8.394806071	7.929728872	7.831782891	8.465735356	8.034233326	7.966470844	8.264320142	7.677723869
ENSG00000003402	CFLAR;CFLAR	-0.272920417	0.447659039		9.546508275	9.702779079	10.32533469	10.14176741	9.998439524	9.439946586	10.29990057	9.899439706	9.695664863	9.644862119	9.055065744	9.655438059
ENSG00000003436	TFPI;TFPI	0.933360197	0.0511574		9.959708293	9.966697222	9.58835298	9.722304805	9.942659501	11.71777623	10.47565339	10.12745144	10.19063708	11.28797608	10.62223215	10.96340693
ENSG00000003756	RBM5;RBM5	-0.312763773	0.331110655		10.55952623	10.44151875	11.15257449	10.5973617	10.65639268	10.01488666	10.12090657	10.87103582	10.65639268	10.13565542	10.53007074	10.25202909
ENSG00000003989	SLC7A2;SLC7A2	-0.659699886	0.446679332		8.610678657	7.495812665	8.152240217	7.394111089	8.58046511	6.830787717	8.198032433	8.709899213	5.084880654	7.902069961	6.536651153	8.446410501
ENSG00000004059	ARF5;ARF5	0.437385969	0.234990257		8.605962064	9.037363002	8.739004552	8.484313784	8.731848827	8.508135456	9.009431437	8.731848827	9.242125149	9.352906577	9.915107345	9.340036116
ENSG00000004139	SARM1;SARM1	-0.260799902	0.559842703		6.43902915	6.648278479	7.588202669	7.292844314	6.99926494	7.133490575	6.303531268	6.717987546	7.50309586	6.855368099	6.567637165	6.047957543
ENSG00000004142	POLDIP2;POLDIP2	0.409775063	0.239933418		6.291529337	6.040343646	6.257438383	6.536651153	6.09387176	7.160868772	6.72179917	6.268084195	5.977479368	7.017039992	6.884998343	6.545923593
ENSG00000004399	PLXND1;PLXND1	0.631691664	0.21958644		5.351122986	5.987668081	5.379226205	5.746978327	5.431402995	4.841184149	6.376987318	6.464199053	6.055471601	5.808724317	6.907548074	7.022685171
ENSG00000004478	FKBP4;FKBP4	0.163536076	0.763558603		7.663450654	7.475523495	7.425084114	7.147558049	7.157825901	8.590219125	7.844024658	6.602585152	6.988233632	7.066465965	7.46562354	8.20481956
ENSG00000004534	RBM6;RBM6	-0.310324631	0.331533232		9.35405385	8.961013781	9.811367468	9.553607409	9.078380606	8.65543627	8.837252311	9.351720411	9.259803983	8.848331242	9.240135413	9.096840314
ENSG00000004776	HSPB6;HEL55	-0.955537658	0.06411652		11.2928381	11.03162333	10.17669427	11.47653662	10.16798382	9.988947358	9.489063997	10.07785717	10.6932674	9.68271374	9.959708293	9.223625029
ENSG00000004799	PDK4;PDK4	1.435062936	0.062787354		10.24205224	9.181992031	7.553565557	9.036467343	10.19063708	10.22957711	11.18854619	11.5161713	10.85486605	11.04622911	9.625244915	10.27140583
ENSG00000004864	SLC25A13;SLC25A13	0.773936509	0.091416749		6.718432869	6.555877186	6.598580784	6.577525206	6.694731181	7.069522807	8.141924219	7.643557521	6.410756098	7.023660111	7.443178122	8.088162803
ENSG00000004866	ST7;ST7	-0.397313413	0.2465989		8.098593782	7.749471249	7.335692262	8.367827515	8.332413905	8.088533327	7.343478889	7.599336393	7.646911466	7.444525447	7.60967593	7.323942854
ENSG00000004961	HCCS;HCCS	-0.271334976	0.474489867		7.358629225	7.233893811	6.668065216	7.124400516	7.27203439	7.776358675	6.741543838	6.68389432	6.735937759	7.057703696	6.396407499	6.628641799
ENSG00000005007	UPF1;UPF1	-0.00086402	0.99835397		7.55320535	7.371274826	8.092071037	7.595597645	8.247428653	8.137399519	7.511168343	7.610000157	7.364497144	7.4822941	8.003750074	8.288251039
ENSG00000005020	SKAP2;SKAP2	0.105424939	0.906736813		7.299606422	7.541111333	6.417161037	6.218894867	8.001302909	5.537598616	8.598123982	8.105946212	6.209459604	6.947874178	7.464780973	7.543498203
ENSG00000005022	SLC25A5;SLC25A5	0.452318736	0.176428924		11.92403789	12.15545611	11.48655651	11.73856393	11.95300836	12.46328629	12.51998165	11.90309063	11.84454768	12.13746254	12.42216571	12.83636857
ENSG00000005075	POLR2J;POLR2J	0.929919362	0.122794356		5.28577875	4.077590811	3.443232669	4.248007998	5.004817762	5.737734616	5.717970552	4.649071041	4.513401048	4.761438472	6.084334107	5.928684886
ENSG00000005100	DHX33;DHX33	0.244426197	0.400911161		7.298650985	7.41115758	7.699298983	7.232048633	7.280303094	7.820741887	7.791296405	7.270578464	7.448037817	7.50593141	7.508552252	8.055888132
ENSG00000005156	LIG3;LIG3	0.196236156	0.5840549		5.1300907	5.587104814	5.958245294	6.133793655	6.143632596	6.236519597	6.013365332	5.714610405	5.741517682	5.731134626	6.11840915	6.352110183
ENSG00000005187	ACSM3;ACSM3	0.722772684	0.123137173		4.728195901	3.997579653	3.259111559	4.117275304	3.251220387	5.044944424	4.40490176	4.481119369	4.871474058	5.113112868	4.028626611	4.209965626
ENSG00000005194	CIAPIN1;CIAPIN1	0.684611047	0.053981373		6.110615685	6.359918019	6.274344418	6.553333775	6.658290043	7.567454181	7.212058586	6.67376699	6.637490268	7.256253986	7.153014879	7.031341156
ENSG00000005206	SPPL2B;SPPL2B	0.868194457	0.060760994		4.550152042	4.540639218	5.30093858	4.985669828	4.836731576	5.498781567	5.26776724	5.667161512	5.531715815	6.279481325	6.591419568	5.140817912
ENSG00000005243	COPZ2;COPZ2	-0.184668635	0.749182984		7.316686109	7.480833007	8.070605609	7.791505447	8.108338358	7.42181406	6.869714744	7.628026979	8.223795147	8.358492529	8.099440392	6.381191644
ENSG00000005302	MSL3;MSL3	0.744469767	0.081003389		8.135544104	8.083826596	8.866918793	8.93986038	8.221364296	9.129728895	9.8518435	8.630326834	8.771885579	9.040828062	9.324463881	9.608731452
ENSG00000005339	CREBBP;CREBBP	-0.643777091	0.099530499		9.446316617	9.159651889	9.481498957	9.240135413	9.314737531	8.670994667	8.634070095	9.018755447	9.599062964	8.413331744	8.290190762	8.166431256
ENSG00000005448	WDR54;WDR54	1.384710163	0.006115281		7.670309961	7.821176375	7.139781551	7.542206192	7.745946537	8.818985373	9.058118393	8.485810797	8.650303234	8.969581074	9.54714421	9.250216923
ENSG00000005469	CROT;CROT	-0.112986037	0.822551648		6.824093182	6.783666181	8.127428994	7.755833627	7.443782337	7.80344017	6.862453871	7.165325097	7.621155899	7.688853142	7.082556771	6.69403884
ENSG00000005471	ABCB4;ABCB4	-1.593285319	0.064190992		5.316081645	5.759843454	6.354503468	5.825736536	5.013765953	4.803470393	1.645575319	5.269233299	4.661880116	4.350757474	3.687589281	4.006400365
ENSG00000005513	SOX8;SOX8	-0.739013754	0.29431357		8.578840996	8.783607255	9.061722473	8.740021882	8.227810375	7.899322479	7.572993472	9.94136561	8.761601094	6.651124901	7.546020863	7.203279476
ENSG00000005810	MYCBP2;MYCBP2	-0.377931362	0.250950974		8.974871419	8.645141059	9.355407702	9.001788734	9.534758675	8.644031106	9.112679806	9.132248312	8.72986576	8.573140451	8.506001652	8.373268001
ENSG00000005812	FBXL3;FBXL3	-0.959981638	0.070240387		8.188312395	7.442468323	7.539373648	7.736315333	7.868237335	7.309715533	5.942429583	7.518690132	7.355470912	7.142202042	6.257056645	6.039153532
ENSG00000005882	PDK2;PDK2	-0.249155196	0.595066674		4.560996742	5.112299792	5.55716192	5.951265129	5.208306162	5.482808925	4.149023559	4.714745565	5.585289775	5.307122467	4.922616512	5.040348469
ENSG00000005884	ITGA3;ITGA3	0.160692623	0.784592032		8.591420616	8.782179194	10.04530508	9.739702314	9.296278895	10.01554886	8.523102416	9.1618295	9.445660499	9.899439706	10.19703604	8.919071876
ENSG00000005889	ZFX;ZFX	-0.004968721	0.990179707		6.587798964	5.805204735	6.319618115	6.065868463	6.121529995	6.037830469	5.632013394	5.581700429	6.618221474	6.878983993	6.128107566	6.348390011
ENSG00000006007	GDE1;GDE1	0.274816673	0.517081371		6.341577175	6.482414635	6.932448636	6.754103158	7.115543108	7.312951005	7.442853946	6.463137532	7.096076275	6.788409046	7.644605475	6.252204832
ENSG00000006016	CRLF1;CRLF1	-0.861845621	0.463919205		5.235014726	6.152102884	7.42181406	4.601637096	7.393081505	6.668326231	6.699511378	6.079586116	2.886229968	4.976554272	3.367502468	6.414480602
ENSG00000006025	OSBPL7;OSBPL7	-0.241724633	0.583803691		7.313177816	7.661807308	8.131323502	7.894017391	7.49816708	7.575453779	6.830000467	8.005737378	7.950129514	7.753676733	7.487323947	6.603496089
ENSG00000006042	TMEM98;TMEM98	0.106910627	0.814356348		10.30750822	10.77758492	10.28535598	9.99709478	9.9098016	10.44269577	9.700440065	10.52343748	10.87354485	10.59232061	10.75713078	9.647088531
ENSG00000006047	YBX2;YBX2	-0.184117586	0.716874943		4.757380141	5.348902683	4.726880795	4.538365576	4.493407804	5.148704751	4.94168947	4.787458063	4.748036627	5.049160247	3.944771319	3.502268218
ENSG00000006118	TMEM132A;TMEM132A	1.854492768	0.015029464		4.463642727	3.640593166	4.351313836	4.291727313	3.977193817	4.998759651	5.801654821	5.550879738	5.551357589	5.840953868	6.671814189	7.580288721
ENSG00000006125	AP2B1;AP2B1	0.389657481	0.274044752		5.992654696	6.13129829	6.790252042	6.481533063	6.856396892	6.337327535	6.973433338	6.653183295	6.712022055	6.884998343	7.472743632	6.846883147
ENSG00000006210	CX3CL1;CX3CL1	-0.390917449	0.522636911		8.876871745	9.747338051	10.47047891	10.10391983	9.13409667	9.493719778	9.616947597	9.14456291	10.21716891	9.427149602	9.248619272	7.781197073
ENSG00000006283	CACNA1G;CACNA1G	0.564129302	0.533126145		2.45647027	4.344018173	3.09747006	2.196918273	0.935359416	2.197304933	4.867849526	2.854395077	3.122853748	4.136175797	2.340058021	2.672598681
ENSG00000006327	TNFRSF12A;TNFRSF12A	-0.749845599	0.269998645		9.816428511	9.489063997	8.984654569	9.116339282	8.54741821	8.941994807	8.164039038	6.615800727	8.01505761	8.379840995	9.432159776	9.53765425
ENSG00000006451	RALA;RALA	0.579402285	0.063782422		9.257690023	9.424921668	8.768703403	9.125882496	9.086366082	9.383642523	9.759481276	9.852202076	9.667927242	9.514906138	10.06084452	9.745801363
ENSG00000006534	ALDH3B1;ALDH3B1	0.983281583	0.053665819		6.022463694	4.994007148	5.818322181	6.832598915	6.430609274	6.581798781	7.047802283	6.833943809	6.733470945	7.036750575	7.622794946	7.163611438
ENSG00000006576	PHTF2;PHTF2	-0.384451314	0.49278323		5.397182428	5.208306162	4.873933746	5.962067736	5.924380224	5.700767062	4.415793814	5.329592934	5.736305591	5.700534877	4.929783898	3.808281041
ENSG00000006606	CCL26;CCL26	-0.093717634	0.91851447		4.31477627	5.08084012	3.730585616	3.075927222	4.50059685	4.014912266	4.861889876	4.348932772	4.006167843	1.783691741	4.916573617	4.395624957
ENSG00000006607	FARP2;FARP2	-0.993572011	0.174320932		4.391349118	4.79395309	5.534736774	4.47988824	4.801110531	4.528304383	2.243507926	4.593040575	4.773799628	4.738504129	2.68944387	3.079848265
ENSG00000006625	GGCT;C7orf24	1.018797479	0.02340845		7.700901584	7.947288019	7.394985657	7.62076527	7.934081221	9.034003542	9.249648704	8.137919468	8.131662531	8.637827573	9.052519688	8.925231299
ENSG00000006634	DBF4;DBF4	-0.216249431	0.667924626		3.927614902	2.7567366	3.337532706	3.888602016	3.789542513	3.087776636	2.990888077	2.952255278	4.428507576	2.919619059	3.120387443	3.766860144
ENSG00000006638	TBXA2R;TBXA2R	-1.017292137	0.129521413		5.399903537	5.910273113	7.252803546	6.944420418	6.554948713	5.826518743	4.031821272	5.806028321	6.329041052	5.894962026	5.30998413	4.567888558
ENSG00000006652	IFRD1;IFRD1	-0.466846225	0.173325178		9.179571012	9.196602372	8.879939438	9.026202224	8.90088371	8.575854601	7.862425974	8.929056861	9.034003542	8.863476697	8.380912959	8.342824052
ENSG00000006659	LGALS14;LGALS14	-0.624247163	0.74138568		3.451540833	3.246878369	-0.767020289	3.548312079	3.420749169	-3.146446927	2.845613089	3.145388724	1.086778332	2.681660875	3.701433725	3.376486268
ENSG00000006695	COX10;COX10	0.510856705	0.150389328		7.012928409	7.056502244	6.717580469	6.970157671	7.241881169	8.020953279	7.748853654	6.871088352	7.121124221	7.33255578	7.577088886	7.903002709
ENSG00000006704	GTF2IRD1;GTF2IRD1	0.811049447	0.103359313		4.688405867	3.33114339	5.212182156	4.350085596	5.243217026	5.601240997	4.737852759	5.277344316	5.489780218	5.545434671	5.52677621	5.453964607
ENSG00000006715	VPS41;VPS41	-0.204897726	0.681222431		8.849254333	8.376806953	10.19210414	9.403375741	9.289216845	8.620245123	9.274272146	9.295256727	8.833803116	9.227207503	9.455469633	8.414522884
ENSG00000006744	ELAC2;ELAC2	0.097665254	0.809041767		7.030684791	6.63873579	7.567106555	6.772129792	7.484563528	7.584441684	7.15332706	6.748039849	6.756629706	7.360770724	7.320997256	7.449959134
ENSG00000006747	SCIN;SCIN	-1.6635725	0.111707683		6.011698012	4.044088935	4.457260697	5.691332877	5.145754478	3.604469908	4.328496857	5.744990407	2.465100749	3.323138009	3.475724353	0.903261215
ENSG00000006756	ARSD;ARSD	-0.090277785	0.865709336		8.083511771	7.225550654	8.050258434	8.259492359	7.767086665	7.298327477	7.292522262	7.715643567	8.309538199	8.751489162	7.998937876	7.141856798
ENSG00000006757	PNPLA4;PNPLA4	-0.658216584	0.433806534		4.351313836	3.096702253	3.593671679	3.006703214	3.941221835	1.189650002	2.876489836	4.081977824	3.309584689	4.548870601	3.172953404	1.398415498
ENSG00000006831	ADIPOR2;ADIPOR2	-0.37350622	0.264447494		9.046086108	9.310178772	8.88247768	8.698496668	9.260135303	8.448165462	9.007811353	8.996923387	8.290190762	8.290190762	8.494402409	9.13409667
ENSG00000006837	CDKL3;CDKL3	-0.013915831	0.975239475		6.040343646	6.322404286	5.460476538	5.928684886	5.288327552	6.430020264	5.887496758	6.024041921	5.744468712	5.631150858	5.495195633	5.346546709
ENSG00000007047	MARK4;MARK4	-0.987064072	0.368934829		4.200304244	3.273268208	3.992755744	4.111160715	2.127367165	4.371167121	3.294053704	2.773268466	2.93887536	3.459198145	1.773203469	-0.732416263
ENSG00000007062	PROM1;CD133	-4.130826745	0.011297792		9.030846979	8.776355056	9.272092027	8.035083348	9.113671332	2.917849513	6.903893893	6.914163852	4.557452367	2.414124706	6.10833313	3.187663563
ENSG00000007080	CCDC124;LOC115098	0.369207241	0.528367578		5.504852667	6.031789078	7.104537952	5.956143565	7.55831509	7.459875015	6.796186305	5.949128213	6.398172999	6.70049798	7.274477863	7.024006006
ENSG00000007168	PAFAH1B1;PAFAH1B1	-0.435280046	0.158237421		10.36457681	10.348311	10.70511742	10.69404093	10.49490557	10.27594057	9.798243188	10.36290598	10.58425507	9.897555678	9.785595831	9.898275781
ENSG00000007202	KIAA0100;KIAA0100	0.233981534	0.479032814		5.838709533	5.760787798	6.11840915	5.687247454	5.985971461	5.815999568	6.251003058	5.684249568	5.746535819	6.310428287	6.292227567	6.685002428
ENSG00000007237	GAS7;GAS7	-0.534623503	0.654353538		8.437252295	8.385394797	7.38220726	5.756710024	8.175551547	4.465619949	8.436046875	9.426077486	6.14860511	6.837848657	6.907218771	7.428180924
ENSG00000007264	MATK;MATK	-0.124052378	0.876263008		5.004269913	5.907748984	5.238435313	5.071420744	5.404173554	3.351879874	6.035262311	5.330945194	4.319945914	5.677583786	5.284020269	6.408463919
ENSG00000007312	CD79B;CD79B	-1.257254353	0.275429276		6.766866768	7.258470872	6.673310489	5.889080204	7.354476845	5.802450966	7.38899282	6.867795175	3.38599696	3.993286693	3.643394453	7.63638971
ENSG00000007341	ST7L;ST7L	0.134608577	0.814008065		4.853140352	5.227612093	4.81212133	5.008007238	3.021934496	4.462375645	4.579246536	5.002302416	4.957616559	4.773799628	4.431840217	4.82702075
ENSG00000007350	TKTL1;TKTL1	0.24059881	0.724185995		4.067170591	4.588526361	3.75168223	2.697901673	2.83963958	4.397074587	4.135993642	3.688676095	3.49064329	2.457128289	4.085020074	4.552544302
ENSG00000007376	RPUSD1;RPUSD1	1.10293559	0.033037799		5.487138368	5.324527652	5.557875371	5.227084106	5.791916931	7.035141098	6.483578318	5.717242933	5.859627464	6.638088901	7.188302009	7.142527803
ENSG00000007384	RHBDF1;RHBDF1	-0.103766659	0.807877241		10.13238405	10.22957711	10.65534736	10.16681209	9.700910251	10.27521313	9.56593641	10.78583577	10.29171405	9.607838867	10.12450908	9.861629288
ENSG00000007541	PIGQ;PIGQ	0.491635856	0.091206793		7.012113849	7.136701006	7.688853142	7.082898409	7.345209178	7.84150145	7.508982393	7.828493225	7.532238245	7.899724877	7.781854735	7.820741887
ENSG00000007866	TEAD3;TEAD3	-0.394408918	0.491760486		6.421574924	5.724671006	7.42249793	6.894483116	6.417161037	6.906899011	5.386820946	6.066354234	6.360444697	7.167633907	6.022032625	5.361495372
ENSG00000007923	DNAJC11;DNAJC11	1.011928667	0.164082513		3.924968283	2.186691658	3.255219871	2.046178111	1.560387743	2.762045999	2.822799069	3.764576521	2.743474468	4.101823176	4.41020269	4.641402677
ENSG00000007933	FMO3;FMO3	-2.309798722	0.040941446		6.412921724	6.696071734	5.086761691	5.89790159	5.759843454	3.923864169	4.219757872	6.43818388	2.430753604	4.020653317	2.415216202	2.17788017
ENSG00000007944	MYLIP;MYLIP	-1.65921614	0.040069908		11.17326675	10.86673261	10.81093226	11.04031918	11.28320413	10.63847393	8.73809226	10.22703586	10.50718117	9.126501604	7.86321432	8.529224775
ENSG00000007968	E2F2;E2F2	2.99995485	0.042529917		3.941402146	4.393960472	2.328080459	3.370232646	2.557769341	2.715978349	8.451926099	5.677921992	5.474840953	6.336537087	7.274147024	8.296355534
ENSG00000008056	SYN1;SYN1	2.036970804	0.011701398		4.681449828	4.313470802	4.5724192	4.034719303	4.418034739	6.441816427	5.960981242	4.954859332	6.035008214	7.628265443	6.677660453	7.388335935
ENSG00000008083	JARID2;JARID2	-0.131594921	0.786332244		7.339184607	7.373657781	7.302042075	6.730641314	7.216910728	6.989018626	7.486061087	7.504402701	6.632683658	6.490952894	6.405707876	7.91741982
ENSG00000008118	CAMK1G;CAMK1G	-0.006473665	0.991565927		4.687108852	5.096271975	2.710194574	4.735876309	3.977368772	3.213903565	4.672393093	4.271163439	4.266865231	4.857407783	4.302080654	4.060419254
ENSG00000008130	NADK;NADK	-0.013697506	0.976521728		6.909085428	6.746967045	7.891930091	7.254412637	7.820182154	6.997089133	7.796985732	7.062184328	6.878983993	7.454818283	7.372605656	7.613058633
ENSG00000008256	CYTH3;CYTH3	-0.817663969	0.136102499		8.529938434	8.245187589	8.991937305	8.778803224	8.873030317	7.708361077	7.121124221	8.674651668	8.63076329	8.428713998	7.848520915	6.650672665
ENSG00000008282	SYPL1;SYPL	-0.415126542	0.161288126		10.0440785	10.29569318	9.831317854	10.1059072	10.17073003	9.912314538	9.50161967	9.959708293	9.952904433	9.685589451	9.216084249	9.492711044
ENSG00000008283	CYB561;CYB561	0.807207629	0.077406927		7.018150094	7.418030521	6.86444494	6.43963444	6.809997013	7.178850062	8.214896083	7.358924551	7.124083046	7.55503387	8.274373028	8.314652574
ENSG00000008300	CELSR3;CELSR3	0.203795667	0.664186795		3.669813682	4.143189311	5.200281877	4.866514867	4.372061976	4.119278977	4.467734001	4.633505029	4.860820309	4.340468982	5.349487361	4.80788141
ENSG00000008311	AASS;AASS	-1.041025217	0.036069062		6.950882453	6.833211421	7.574829637	6.601956006	7.241258642	6.165358666	5.565587428	6.893385268	6.407193652	5.5457349	5.604674496	5.813882497
ENSG00000008324	SS18L2;SS18L2	0.482952288	0.093380297		9.905968028	9.969226773	9.723102357	9.844685367	9.978834849	10.38501896	10.71014433	10.13174123	10.1586993	10.09960029	10.40518083	10.6808254
ENSG00000008382	MPND;MPND	0.533296045	0.308462928		5.565141388	3.481358364	4.799005427	3.521830938	4.806592153	5.398534048	4.653090981	4.597898207	5.046902227	4.904381974	5.258881814	4.916882644
ENSG00000008394	MGST1;MGST1	-0.43808984	0.778122916		8.7621159	8.955260196	6.798642873	6.225284186	8.669454506	7.283288418	10.48339056	7.347898587	4.441047843	5.909094071	7.035873501	9.607838867
ENSG00000008405	CRY1;CRY1	-0.914995765	0.047613946		8.321818536	8.329223182	7.789721428	7.687369384	7.450757622	6.83228117	6.671434917	7.269991569	7.725358759	6.691917958	6.430020264	7.384471222
ENSG00000008513	ST3GAL1;ST3GAL1	0.235052137	0.548373096		8.563616528	8.740313043	9.839285685	8.876871745	9.090896556	9.44233105	9.374618294	8.585211194	9.189622716	9.550055088	9.288141662	9.370761937
ENSG00000008516	MMP25;MMP25	0.778982639	0.562910759		4.60489269	1.826872631	3.611958446	3.338929234	4.209667804	2.182775234	7.919027171	4.393607028	2.984131224	2.959194631	3.975908024	5.667484288
ENSG00000008517	IL32;IL32	0.315325222	0.745610806		7.703800471	8.370414969	6.883124682	7.278659458	7.618546282	5.755988072	9.260480897	7.87828148	7.183395202	6.961860594	8.658701345	9.504933168
ENSG00000008710	PKD1;PKD1	-1.053580184	0.029690151		8.742499425	8.688712947	9.862240601	9.282735162	8.807411598	7.890852181	7.491904391	8.364350496	8.504400714	7.711216803	8.400487124	7.798766628
ENSG00000008838	MED24;MED24	0.323949728	0.406916042		7.361227072	6.635159287	7.757501353	6.816254094	7.702086779	7.490696072	7.617039828	7.275973612	7.126930538	7.543498203	8.069431507	7.925198358
ENSG00000008853	RHOBTB2;RHOBTB2	-0.479242347	0.252721873		5.677921992	5.75722011	6.764906082	6.473771004	6.556698401	6.104084795	5.495768063	4.945020037	5.734332709	6.239297787	6.03289208	5.816632727
ENSG00000008869	HEATR5B;HEATR5B	-0.241482746	0.424535188		8.324612165	8.088793538	8.327864277	8.369110914	8.516333145	7.633274261	7.86321432	8.444956475	8.415134568	8.317162947	8.028274638	7.885003225
ENSG00000009335	UBE3C;UBE3C	0.285242762	0.318095968		9.84272904	9.63635128	9.435802545	9.631797118	9.457961739	10.19703604	9.953875886	9.470981538	9.826328889	9.599062964	10.01138801	10.14452442
ENSG00000009790	TRAF3IP3;TRAF3IP3	-1.337848169	0.220251		4.960784599	5.16746672	4.305038814	3.893292307	4.445648582	2.290307025	3.815168589	4.637348831	4.154434149	0.767442086	1.441154639	5.410330928
ENSG00000009830	POMT2;POMT2	0.748540504	0.093212386		6.884998343	6.500666635	7.65142416	7.427333798	6.176230008	7.4822941	7.357287193	7.421237608	7.539373648	7.655728197	8.059412605	8.221364296
ENSG00000010256	UQCRC1;UQCRC1	0.194649843	0.567886325		9.374618294	9.345226257	10.14831896	9.505879421	9.907245365	9.703466893	9.798737634	9.486562744	9.666679911	10.14176741	10.31189246	9.847245464
ENSG00000010278	CD9;CD9	-1.286519565	0.016755593		9.730874613	9.870845538	10.05876294	10.06512528	10.33136933	8.897442534	8.086023672	9.310178772	9.391730565	8.910233772	8.549628745	7.928893768
ENSG00000010282	HHATL;HHATL	-0.887278919	0.311633506		4.499718988	3.57775268	4.297250121	4.445450611	3.633419585	4.83863567	3.980428431	3.877309413	3.356625567	3.633419585	1.951974898	0.785682784
ENSG00000010295	IFFO1;IFFO1	-0.268707038	0.453428019		9.659408708	9.82183679	10.47888689	10.10241406	9.594096517	9.231881405	9.419694992	10.08376651	10.06771803	9.752605439	9.785231919	9.297452588
ENSG00000010318	PHF7;PHF7	0.232591735	0.640605702		4.297393204	3.414495485	4.497845452	4.481267938	3.861499861	4.66529953	3.964724842	4.341832079	3.217162148	4.742802816	4.614229847	4.855593599
ENSG00000010322	NISCH;NISCH	0.032645469	0.950278848		9.194900378	9.275327212	10.57357145	9.534758675	9.66629254	8.982943108	9.319312193	9.866063986	9.985016491	9.794820024	10.21342262	9.609730219
ENSG00000010327	STAB1;STAB1	1.293627042	0.112792468		7.94346426	7.325337839	7.652005277	7.345209178	8.300113197	6.862839414	9.745801363	8.998936466	8.313014516	8.656155249	10.47203991	9.999184027
ENSG00000010361	FUZ;FUZ	0.23232433	0.812828173		4.447458196	4.523146651	3.573569636	3.998848089	3.878470322	5.184484225	3.956911605	1.430426591	4.564553769	4.793229509	4.726598558	5.560156108
ENSG00000010404	IDS;IDS	-0.542970726	0.19143012		9.652291625	9.543851178	9.9746641	10.01488666	9.844685367	9.945889306	8.792240762	9.574703452	9.693867096	9.501176976	8.929056861	8.404800964
ENSG00000010438	PRSS3;PRSS3	1.840511569	0.028723955		1.288838692	1.402901139	2.561427323	3.596386576	2.389902667	4.729209593	3.972310335	2.74198443	3.919485012	4.538365576	5.1453575	3.572107491
ENSG00000010626	LRRC23;LRRC23	-0.046762785	0.925070681		5.713117851	4.627247287	5.615429246	5.159178677	4.538068156	4.290810683	5.464029106	5.150776958	5.330945194	4.920372865	5.337248671	5.092734734
ENSG00000010671	BTK;BTK	1.237013323	0.060760994		2.820415902	4.47161019	4.485148566	5.228856008	4.315382911	5.373712585	6.59488694	5.42445186	5.632526772	4.691470515	5.157979864	5.634043732
ENSG00000010803	SCMH1;SCMH1	-0.388609317	0.226061936		8.822790365	8.817549394	9.094931962	9.232941786	8.947097744	9.086366082	8.097867269	8.594334682	8.951677541	8.734238127	8.438753602	8.257933229
ENSG00000010810	FYN;FYN	-0.204081578	0.769695612		8.387835107	8.270338315	7.970905408	7.180824165	8.359982305	7.172315489	8.707044328	8.714207045	6.824093182	7.061617449	7.451244087	8.878746795
ENSG00000010818	HIVEP2;HIVEP2	-0.141882305	0.76168708		6.663839856	6.473771004	5.98039187	6.285107546	5.619119218	6.802463374	5.740932416	5.588410926	6.712308258	5.672534247	5.82812074	6.093175198
ENSG00000011009	LYPLA2;LYPLA2	0.818392383	0.072430374		5.423193917	5.537598616	5.90532731	5.579521408	6.166172726	6.420286843	6.714977671	5.892001154	5.885577781	6.469630259	7.147338247	7.255474296
ENSG00000011021	CLCN6;CLCN6	-0.328718983	0.238646189		7.87828148	7.491904391	7.797354799	7.518690132	7.706474606	7.082282125	7.299606422	7.834843922	7.438043286	7.146007526	7.380715598	7.267255809
ENSG00000011028	MRC2;MRC2	0.559510396	0.298314934		5.179748295	5.86358789	5.096137856	5.234551137	4.773799628	5.300004716	4.811315861	5.21864557	6.335728165	6.305133873	6.935004708	5.617694605
ENSG00000011052	NME1-NME2;NME1-NME2	0.579422015	0.12247602		11.25981034	11.67130133	10.99503431	11.15573911	11.61532617	12.42898271	11.90997894	11.24730272	11.48655651	12.12130395	12.01173113	12.22619391
ENSG00000011105	TSPAN9;TSPAN9	-0.399317687	0.118662471		10.51770777	10.59357133	10.72126328	10.8027611	10.84601372	10.19389246	10.20967511	10.40204742	10.5805761	10.19629475	10.27078237	10.22535206
ENSG00000011143	MKS1;MKS1	-0.4682381	0.427809412		3.41875396	3.528830081	4.988549272	3.49411347	4.087310077	3.659698549	2.526238368	3.429508846	2.860944727	4.515754707	2.902137269	4.152630439
ENSG00000011198	ABHD5;ABHD5	1.139791591	0.032328093		5.758391664	5.965877768	5.888081527	5.956799421	5.939881943	7.622031314	7.681624953	6.016168012	6.281017167	7.357588951	7.081299145	7.251456847
ENSG00000011243	AKAP8L;AKAP8L	0.503735645	0.313201378		5.794416646	5.9825453	7.474921889	6.714224908	6.877819082	6.504373302	6.547222925	7.036750575	6.877108637	7.080722677	7.758106595	7.703363759
ENSG00000011260	UTP18;UTP18	0.382654497	0.402225276		6.058886403	6.547222925	5.5538102	4.995943937	5.523680503	6.077825344	6.249080829	5.568804336	5.706838564	5.833620289	6.721339846	6.672433828
ENSG00000011275	RNF216;RNF216	-0.774786403	0.021074317		9.133732787	9.271516253	9.051231785	8.958738296	8.673263488	8.406985147	7.941163252	8.224066811	8.522729814	8.267883602	8.222124467	8.11541774
ENSG00000011304	PTBP1;PTBP1	0.654416568	0.066532131		11.35021655	11.51350999	11.64095571	11.41027167	11.33355791	12.20125311	12.18910087	11.77955111	11.60184134	11.94116208	12.21719405	12.79872998
ENSG00000011332	DPF1;DPF1	-0.053479436	0.933566911		4.541303574	4.221947436	4.301317665	4.941911028	3.171541357	4.909212427	4.289810125	3.698844103	3.044545376	4.570669363	4.438568987	4.323223054
ENSG00000011347	SYT7;SYT7	1.173380391	0.231596484		5.600353912	5.733979554	5.165539362	3.918919513	5.656347917	4.908202371	5.227612093	5.297903416	7.923051698	6.393371751	8.81541564	6.153302129
ENSG00000011405	PIK3C2A;PIK3C2A	-0.823035589	0.106644845		9.004900494	7.263593154	8.928740129	8.393272892	8.661686546	7.533097636	7.932559068	7.565960393	8.464651524	7.512215033	7.267255809	7.116081913
ENSG00000011422	PLAUR;PLAUR	2.544908731	0.023925989		4.9666358	5.579521408	5.350252888	5.154236459	5.746978327	8.48054061	9.126501604	5.71920042	6.051861039	7.889159562	8.505632148	9.558140566
ENSG00000011426	ANLN;ANLN	3.41585858	0.036604581		2.505766212	4.521046338	2.327265702	2.933801676	3.692771984	2.162058217	6.908051498	6.156904812	7.088310176	8.172113432	8.924457426	6.872027176
ENSG00000011451	WIZ;WIZ	1.018921911	0.122273047		3.525230753	4.015999706	4.201477822	1.493694467	3.298188923	4.202410669	3.754295341	4.057174704	4.703968338	4.432477761	5.152713581	3.97784132
ENSG00000011454	RABGAP1;RABGAP1	-0.638079748	0.164082513		9.667363149	9.675441768	10.9779031	10.29569318	10.57357145	9.508776052	9.086615805	10.04976144	10.24422943	9.855079631	9.412306899	9.042634215
ENSG00000011465	DCN;DCN	-1.107333514	0.317340998		14.10336404	14.32853679	12.80249052	11.49124533	13.92417321	9.149011361	13.5821808	13.77553107	12.62741396	11.76682661	12.05681584	12.60061961
ENSG00000011478	QPCTL;QPCTL	0.592703512	0.185785638		2.013494419	3.197298799	3.890395132	3.61153832	2.924829412	3.649231456	3.968065862	3.593671679	4.029088853	3.415849238	3.935580439	3.45001557
ENSG00000011523	CEP68;CEP68	-0.668935819	0.170553471		6.771279488	6.205257215	6.625543599	6.878379583	7.107356237	6.586589724	5.803695371	6.38951209	6.628641799	5.75722011	4.772457896	6.402274846
ENSG00000011566	MAP4K3;MAP4K3	-0.736618985	0.055008385		7.457700166	7.50807364	7.455416821	7.854160261	7.356886804	7.057703696	6.169371662	7.322589779	7.129050106	6.704173405	6.712308258	6.433602966
ENSG00000011590	ZBTB32;ZBTB32	1.19159269	0.048439016		3.064636462	2.629331671	2.305071365	2.465716192	2.971162954	4.523346163	2.494112958	3.557788697	3.39525478	4.382499874	4.419004186	4.379428276
ENSG00000011600	TYROBP;TYROBP	0.208292524	0.808709442		10.62124603	10.95530263	8.704471544	10.12165266	10.28936188	8.181821631	11.10414006	10.88285012	10.29432092	10.55371856	10.97079902	10.439246
ENSG00000011638	TMEM159;TMEM159	-1.289388227	0.085419794		8.791678324	8.727064792	8.781559382	8.273387205	8.578020136	7.522508561	6.539923702	7.694737448	9.199371752	7.816483232	6.903278137	5.710373354
ENSG00000012048	BRCA1;BRCA1	1.343306993	0.020132237		4.803202233	4.954582994	4.425161846	4.212755305	4.597898207	5.609738122	6.748618214	4.853140352	5.830645004	5.775997888	6.489997239	6.286052949
ENSG00000012061	ERCC1;ERCC1	0.588318975	0.082511378		8.558829355	8.61984618	8.500446752	8.738355772	8.716108825	9.476628354	8.999293696	8.77286647	9.05769016	9.519025828	9.764724495	8.915025457
ENSG00000012171	SEMA3B;SEMA3B	-1.131706097	0.196716719		7.498374545	7.602202233	7.473015688	6.595733241	6.69403884	4.737852759	5.922998674	8.846878134	6.481336727	5.330136357	5.701384929	5.266180107
ENSG00000012174	MBTPS2;MBTPS2	1.049798453	0.088875148		3.799377474	4.438036631	2.41121986	3.484831593	2.419147288	5.208306162	4.473167368	4.293438173	4.446531507	3.375976357	4.447084549	4.277743038
ENSG00000012223	LTF;HEL110	0.613984858	0.256355991		3.139708014	4.357894692	4.07400527	3.167968824	2.804865569	3.970265599	5.231113251	3.735019529	3.184663692	4.273121221	4.285932589	4.17999744
ENSG00000012232	EXTL3;EXTL3	-0.124162562	0.795114712		6.925721768	7.001792111	8.217426553	7.640132843	7.371274826	7.543098345	7.252637051	6.784394049	6.744667027	7.404884394	7.463091909	7.956976635
ENSG00000012779	ALOX5;ALOX5	0.875694898	0.186025641		7.692598067	7.970905408	7.427333798	7.385408603	8.848773774	6.914688888	9.70439079	8.794476952	8.651827021	8.540479513	9.500347555	9.078681078
ENSG00000012822	CALCOCO1;CALCOCO1	-1.21411577	0.045869595		8.314652574	7.702638845	9.238155829	8.234735057	9.045003038	7.660696205	6.581324129	7.848001916	7.853970081	7.712623979	6.978528574	6.415304204
ENSG00000013016	EHD3;EHD3	-0.755151098	0.218602121		5.944732907	4.935730817	6.467230727	6.463008017	6.771798444	6.045898983	3.798442509	5.587779916	5.132712552	5.759843454	5.812616049	5.392150129
ENSG00000013275	PSMC4;PSMC4	0.557529146	0.29869545		7.808195176	8.266379437	6.258621055	7.227396454	6.774241499	8.36863261	7.939636803	7.356204567	7.110648254	7.541349888	8.096506443	8.358492529
ENSG00000013288	MAN2B2;MAN2B2	-0.304445968	0.432302785		11.05361166	10.71559913	10.86822761	11.25353256	10.42465131	10.79363582	10.04883559	10.72281265	11.08599752	10.90894347	10.49752255	9.8530018
ENSG00000013297	CLDN11;CLDN11	-0.707772485	0.496435186		7.919929365	8.079491717	6.612807029	6.10833313	6.683442417	4.745979468	8.367493382	8.090192361	5.64334221	4.614480761	6.917887598	6.231821946
ENSG00000013306	SLC25A39;SLC25A39	0.924614486	0.103913364		9.265986044	9.320218165	9.718891921	9.392209002	9.71052527	10.02054943	11.81473506	9.77167912	9.587892627	9.965856418	10.5268122	11.15573911
ENSG00000013364	MVP;MVP	0.815222535	0.056116357		8.799237255	8.843543609	9.140471672	8.698989011	9.163999302	9.70804287	9.997897826	9.037363002	9.099707847	9.98592161	10.16587175	10.21649003
ENSG00000013375	PGM3;PGM3	0.938565867	0.037797939		7.223104898	7.414970153	6.854237573	7.536993144	7.245273172	7.777055379	8.008184324	7.463091909	8.153127901	8.615087398	8.8037837	8.534040975
ENSG00000013441	CLK1;CLK1	-0.712233041	0.073349325		10.56572188	10.62971816	11.0927796	10.73370684	10.88740189	9.533861932	10.14326203	10.73617697	10.6257828	9.888679939	9.679296056	9.880368707
ENSG00000013503	POLR3B;POLR3B	0.690232336	0.075077384		6.233965499	6.469968981	6.864890602	6.654892326	7.065815698	7.547618712	7.718045788	6.83556664	6.785319064	7.323942854	7.501997166	7.724482475
ENSG00000013561	RNF14;RNF14	-0.41750683	0.186947358		9.857556675	9.650758816	9.176486094	9.68661958	9.499599173	9.459016374	8.96832062	9.50227331	9.363252787	9.154365234	9.000355558	8.649296781
ENSG00000013563	DNASE1L1;DNASE1L1	0.100853486	0.871497024		7.966470844	7.940204345	7.830900508	8.3116457	8.082861163	7.647828946	7.415297274	8.243385373	8.315610155	9.074221224	9.159090254	7.035456759
ENSG00000013573	DDX11;DDX11	1.608126939	0.12589015		2.874608921	4.94168947	5.674507543	3.390752968	1.622347066	3.564641561	5.779263661	4.328120539	6.365632879	5.597856802	6.117912968	5.408928521
ENSG00000013588	GPRC5A;GPRC5A	-2.743151417	0.039103545		4.870679365	4.984408433	5.939292645	4.408660918	5.362631192	4.415277327	3.957851468	2.315024176	2.196462579	0.650557789	-0.529894667	3.584602984
ENSG00000013619	MAMLD1;MAMLD1	-0.4347328	0.351262824		6.494787917	7.097808817	7.368041931	7.244007934	6.383913339	6.559491354	5.540848722	7.381527378	6.897617994	6.186512443	6.53856765	6.27628877
ENSG00000013810	TACC3;TACC3	2.107883708	0.044880146		4.754156886	5.038964628	4.740932416	4.573447241	5.245369779	4.093446088	7.686591568	6.625004051	6.457963914	7.527327646	8.548433157	7.910438865
ENSG00000014138	POLA2;POLA2	1.351125359	0.018730076		5.644546498	5.740932416	5.993847783	5.289950628	6.139606399	6.699019907	7.524859014	6.25422875	6.5831729	7.213521289	7.88432562	7.631187244
ENSG00000014914	MTMR11;MTMR11	-0.930394982	0.060898634		10.05742184	10.12698189	10.78918719	10.4897978	9.887005947	9.522798262	8.763808912	9.619353582	10.22957711	9.308023833	9.473144795	8.461081168
ENSG00000014919	COX15;COX15	0.361574485	0.235326083		5.864801233	6.106563987	6.428982345	6.058167109	6.584358246	6.469630259	6.470216827	6.15097228	6.544989771	6.728094656	6.971878036	6.655261657
ENSG00000015153	YAF2;YAF2	-0.579880536	0.049109821		6.977033728	7.17762185	7.346395831	7.173449285	7.133810091	6.978528574	6.547834606	6.57336983	6.51666809	6.507696026	6.330876195	6.617498027
ENSG00000015171	ZMYND11;ZMYND11	-0.520125541	0.128461435		11.52147383	11.45724799	11.60184134	11.68881591	11.39007704	11.32329913	10.89355713	11.44297562	11.39007704	11.01898044	10.39611131	10.6173591
ENSG00000015285	WAS;WAS	0.835455584	0.268765126		8.552276769	8.911814997	6.837392037	8.068899706	8.045580576	6.829786149	10.03872698	9.11303575	8.66893709	8.932132057	9.172479015	9.675441768
ENSG00000015475	BID;BID	0.74273618	0.18816949		5.911309529	6.367982369	4.763994165	5.143641575	6.047957543	5.631496924	7.481606521	6.089117385	5.927134382	6.075118631	6.422939371	7.100579296
ENSG00000015520	NPC1L1;NPC1L1	-1.974396259	0.096215471		4.26314035	3.918036014	5.683508386	5.156435046	4.681697752	3.880053657	3.041433121	3.669923634	4.850529918	2.476899565	2.101389547	-0.657058691
ENSG00000015532	XYLT2;XYLT2	0.370594963	0.206760027		8.487769304	8.597420927	8.688093615	8.946742847	8.248560926	9.180377144	8.679429428	8.62538557	9.173071952	9.056123943	9.165068781	8.870730588
ENSG00000016082	ISL1;ISL1	-0.916392518	0.520522611		3.237107833	6.10161268	4.441969431	6.018132063	4.452693605	1.317353277	4.851137359	5.124386867	0.684069149	5.912702073	5.173828218	4.473897285
ENSG00000016391	CHDH;CHDH	-0.576323505	0.434883498		4.371564438	4.157558751	5.55602408	5.216681069	4.82489206	5.521997666	3.923278513	4.654838779	5.533516005	2.745842255	3.259746879	4.103923923
ENSG00000016864	GLT8D1;GLT8D1	0.390167828	0.238646189		8.050258434	8.248300003	8.074778356	8.438351493	7.981065462	8.37070179	8.34953513	8.821283861	8.787486337	8.963614861	8.694437986	7.853970081
ENSG00000017260	ATP2C1;ATP2C1	-0.190805202	0.60550079		7.957538558	7.872886614	7.035456759	7.386203087	7.331626402	7.17762185	6.732113143	7.623994122	7.569124204	7.404566824	7.639140255	7.134999177
ENSG00000017483	SLC38A5;SLC38A5	1.575212099	0.072275935		5.610892846	4.534433313	4.987319956	4.863097955	5.412768318	7.271265052	7.661379788	4.429571109	5.497202618	6.706349583	7.149196352	7.883437535
ENSG00000018189	RUFY3;RUFY3	-0.114987009	0.739953654		8.20481956	8.441064697	8.85658084	8.714834155	8.361505637	8.127988648	8.053702199	8.866097223	8.332096538	8.742845652	8.278392772	8.404294749
ENSG00000018408	WWTR1;WWTR1	0.970676814	0.148389464		6.038074409	6.38877986	4.674922154	5.984660663	3.84682424	7.121726209	5.513167303	5.944898494	6.119945213	6.632464973	6.751940327	6.417161037
ENSG00000018510	AGPS;AGPS	0.827539877	0.084311832		7.074561095	7.124083046	5.550036574	6.8401107	6.784971108	7.348647609	7.699046984	6.968507829	7.158335007	7.421237608	8.045155705	7.875115931
ENSG00000018610	CXorf56;CXorf56	-0.586005118	0.383818825		5.713983336	6.001026653	4.156177348	4.203348395	4.428344091	5.380587125	4.563361338	4.823796227	4.216525485	4.595696397	3.27682745	3.345201902
ENSG00000019144	PHLDB1;PHLDB1	0.259866121	0.421456285		9.393332319	9.991527515	9.93455675	9.412306899	9.169475592	9.456138765	9.874853358	10.08000203	9.836909087	9.655438059	10.19767499	9.779725264
ENSG00000019169	MARCO;MARCO	1.242751795	0.382334857		4.66529953	6.671154645	4.181222638	4.258059058	5.797193303	5.208559398	9.263818705	5.319176417	2.717985846	7.735070587	6.468805504	7.787946949
ENSG00000019549	SNAI2;SNAI2	1.828102757	0.00688466		8.327229714	8.430352187	7.545366863	7.268425036	8.407524834	9.464445483	9.351720411	10.24982336	10.29776346	10.02606829	10.25715091	9.120205471
ENSG00000019582	CD74;CD74	-0.774877774	0.367958522		12.42216571	12.44050559	12.05681584	12.12321288	12.66363037	9.174218639	11.21433612	13.32386823	12.37692657	11.20822582	12.66745133	10.99969142
ENSG00000019991	HGF;HGF	3.622786323	0.011297792		3.651907006	4.315748077	2.789841283	3.613168576	0.994573932	7.117780222	5.597856802	4.269521694	7.159818874	7.110092796	8.542822169	7.072946127
ENSG00000019995	ZRANB1;ZRANB1	-0.347202116	0.31099622		7.647146109	7.491482757	8.395192218	8.030471821	8.154639913	7.619598618	7.336344987	7.904292609	7.938633366	7.881067451	7.300922661	7.195231438
ENSG00000020129	NCDN;NCDN	0.202980733	0.67466723		4.745188381	4.721739029	6.261658869	5.675356408	6.080463245	5.864801233	5.142964759	5.83161051	5.608847083	5.836197837	5.968625096	5.645986919
ENSG00000020426	MNAT1;MNAT1	-0.197590535	0.582501329		6.957250658	6.533016939	6.653183295	6.845521414	6.711176873	7.347195251	6.367264992	6.094608732	6.804363383	6.571387241	6.346621521	6.265633985
ENSG00000020577	SAMD4A;SAMD4A	-0.40040376	0.396686039		6.445881941	5.570702146	5.642717165	5.390048547	5.217483554	5.173828218	5.575708654	4.78249244	4.229347197	5.466143857	5.873730285	5.669489726
ENSG00000020633	RUNX3;RUNX3	-0.166996231	0.842253843		6.582505574	7.768071817	5.788177755	6.619802538	5.739895076	5.373486743	7.212671468	6.971643562	5.946938782	6.330477909	4.960544144	7.533097636
ENSG00000020922	MRE11;MRE11	0.488976666	0.292107181		5.437892528	4.828717889	5.317358704	5.489780218	6.113513192	6.263486492	6.323646403	5.046517689	5.347062163	5.778790742	6.064007625	6.661493093
ENSG00000021300	PLEKHB1;PLEKHB1	-0.91157606	0.320845247		6.161626523	5.36577686	5.85795239	5.356620286	5.912443648	5.747635526	3.865398242	7.49816708	5.212182156	4.17522118	4.118972625	3.117578359
ENSG00000021355	SERPINB1;SERPINB1	0.20056279	0.605015503		8.847712597	8.315323038	7.992445555	7.969246634	8.830084473	8.579510924	8.669720584	8.440627522	7.927616798	9.020884404	8.875470767	8.62684575
ENSG00000021488	SLC7A9;SLC7A9	-0.117133302	0.838738845		4.053358138	4.419907608	4.589542393	5.019040009	4.182339525	4.589542393	4.252692678	3.467610767	5.341852356	4.793047387	3.416765444	4.488418603
ENSG00000021574	SPAST;SPAST	-0.006665408	0.986866379		6.465778447	6.381191644	6.493397076	6.813933788	6.54464488	6.357688175	6.231821946	6.920086029	6.978022835	6.784971108	5.9264732	6.532803023
ENSG00000021762	OSBPL5;OSBPL5	-0.143936399	0.735325718		7.686786937	8.317691176	9.036467343	8.227442184	7.817024568	8.29544432	7.472209928	7.858822115	8.26369549	8.150770866	8.326304089	8.144775489
ENSG00000021826	CPS1;CPS1	0.650232432	0.051329079		6.091751237	5.605605151	5.687635468	5.665323693	5.700534877	6.215642296	6.070855981	6.61173527	6.571387241	6.536651153	6.750646698	6.045898983
ENSG00000022267	FHL1;FHL1	-1.615824634	0.050480179		12.70243591	12.44240031	12.67298967	12.81087705	12.66745133	11.24098388	10.04976144	11.86453014	12.42898271	11.16627859	11.54148048	9.011826297
ENSG00000023228	NDUFS1;NDUFS1	-0.533534709	0.303654756		6.481533063	6.347504265	6.020454641	5.819198874	6.289278412	6.281890906	5.274049901	5.919478815	6.242812455	5.991148795	5.7743016	4.122731519
ENSG00000023330	ALAS1;ALAS1	0.131726284	0.83698111		2.763619146	4.458534902	4.36724035	4.092214205	3.469583864	4.67320136	4.434055706	3.83204845	4.363448654	3.176735414	3.025632154	4.228631705
ENSG00000023445	BIRC3;BIRC3	-0.114931634	0.806120577		9.725303368	9.545906802	11.20376582	10.35718359	10.25715091	9.735649267	10.40817474	10.27140583	9.85032266	10.24593294	10.22401132	9.985016491
ENSG00000023516	AKAP11;AKAP11	-0.401335447	0.231412269		9.271048369	8.961455772	8.79138758	8.81171634	8.763078218	8.825120657	8.457952918	8.998125533	8.800362833	8.47182354	7.965820063	8.109607117
ENSG00000023572	GLRX2;GLRX2	0.51577254	0.179682263		7.181232777	7.080722677	6.960815174	6.952932235	6.921656498	8.220958675	7.694737448	6.83228117	7.045235446	7.445775527	7.411481329	8.096241293
ENSG00000023608	SNAPC1;SNAPC1	0.200788167	0.714436181		7.510655789	7.469877025	9.410776531	8.555190361	8.67575737	8.129422642	8.632097685	8.631201798	8.027510168	8.686125448	8.956912185	8.61340715
ENSG00000023734	STRAP;STRAP	0.464589518	0.153582034		10.01921541	9.982197877	9.335530821	9.663483744	9.914458386	10.53361104	10.30241845	9.845695934	9.802759648	10.51281255	10.46094217	10.27472757
ENSG00000023892	DEF6;DEF6	1.063492855	0.059705985		5.018193946	5.664988776	5.011296145	5.783361572	5.198661515	5.39689312	7.23127015	6.148957282	5.773277171	6.186834293	6.984126757	7.07019395
ENSG00000023909	GCLM;GCLM	0.788053652	0.081003389		6.901833512	6.964149073	6.282301905	6.833943809	6.617776285	7.981588972	8.200326807	7.00406762	6.632464973	7.370627257	7.519304434	7.848001916
ENSG00000024422	EHD2;EHD2	0.390115093	0.2365717		8.33565341	7.859283807	8.725546903	8.479465827	8.690898589	8.863835335	8.883799187	8.395795018	8.788645258	8.924457426	9.284128201	8.517333179
ENSG00000025156	HSF2;HSF2	-0.425900627	0.175067382		6.626925745	6.602906227	6.665576109	6.752485019	6.801480743	6.784663634	5.879308039	6.466967689	6.630999919	5.951265129	6.085085529	6.049529052
ENSG00000025434	NR1H3;NR1H3	0.596414447	0.055058871		7.966840528	8.240012782	7.845843154	8.133758213	7.916073517	8.853166059	8.736229745	8.853492025	8.353241678	8.799237255	8.385670028	8.337403809
ENSG00000025708	TYMP;TYMP	1.996444423	0.029867565		4.814846212	4.893128701	4.600013976	4.461944309	4.772457896	5.117292345	7.895826085	6.118951452	5.716396414	6.402526753	7.113861952	8.569603494
ENSG00000025770	NCAPH2;NCAPH2	0.333955021	0.396335393		5.877978301	6.168424821	6.642666775	6.198814324	6.75355774	6.740055961	6.472785053	5.916875003	6.714224908	6.568573926	7.434779995	6.788409046
ENSG00000025772	TOMM34;TOMM34	0.903550162	0.048455132		8.543821412	8.441732036	8.62684575	8.440627522	8.416333089	9.623800119	9.437660744	8.566892004	8.922525237	9.183857909	9.856581773	10.19063708
ENSG00000026103	FAS;FAS	0.651010747	0.050705223		5.016552479	5.480820569	5.406248211	5.856783808	5.64558725	6.524852434	6.101216396	6.082689392	5.956799421	6.247068664	6.037559253	5.975278915
ENSG00000026297	RNASET2;RNASET2	0.076326421	0.87635526		10.49849522	11.10172032	10.32988041	10.69698056	10.47300858	9.629568091	11.01450036	11.36971075	10.94618328	10.47371285	10.83131912	10.60940962
ENSG00000026508	CD44;CD44	-0.238233477	0.464502048		12.71028599	12.20125311	12.20740088	12.82559306	12.44050559	12.65654441	11.94542299	12.01968211	12.26060586	12.68176285	12.0850611	12.02234042
ENSG00000026652	AGPAT4;AGPAT4	0.290398233	0.430890606		6.467821857	6.871232542	6.842839331	7.124083046	6.404889672	7.127807622	6.208143038	7.046915538	7.466124601	7.363460218	7.185922033	6.829627609
ENSG00000026751	SLAMF7;SLAMF7	-1.219064804	0.186475822		4.295417411	3.915444414	4.368387723	5.263005477	4.902302269	2.572152372	0.625532349	3.750085497	4.21263548	4.998759651	3.12894349	4.020817748
ENSG00000026950	BTN3A1;BTN3A1	-0.323842401	0.45555801		6.597240937	6.00013998	6.395629755	6.601197607	7.098992156	5.263965846	6.2563559	6.882474318	6.300218559	5.916574334	6.621665243	6.262329605
ENSG00000027001	MIPEP;MIPEP	0.840648226	0.054395222		6.028753897	5.644360179	6.171301717	6.229386039	5.992328623	7.15534447	6.996514163	6.038074409	6.250404922	7.008947339	7.212058586	7.31577633
ENSG00000027075	PRKCH;PRKCH	-1.227254319	0.254317011		9.008923256	9.015297402	8.370940183	7.676536111	9.328545685	5.452108766	9.200313564	8.930022908	6.319342815	6.583718241	6.190606169	9.493446995
ENSG00000027644	INSRR;INSRR	-0.229180517	0.831317916		3.872708612	3.468407368	1.259916019	4.080196302	3.71858959	4.36175222	3.878742014	2.65072068	3.664637569	3.712454915	2.258960861	0.828213172
ENSG00000027847	B4GALT7;B4GALT7	0.637839846	0.072275935		7.844269517	8.189606656	8.114635111	8.323251611	8.062175691	8.685031873	8.660092544	8.332096538	8.776802131	8.364654282	9.441702991	8.952012582
ENSG00000028116	VRK2;VRK2	0.432195047	0.239933418		5.60766143	4.779843825	4.995943937	5.519673676	5.247068854	5.683204619	5.811788769	5.006019692	5.439437636	6.18949705	6.040024888	5.465661085
ENSG00000028137	TNFRSF1B;TNFRSF1B	0.190138719	0.84508568		8.200326807	8.873030317	7.622477974	7.506594009	8.301504426	6.103821979	9.622508174	8.792754511	7.649248272	7.364053214	8.883154321	9.620937511
ENSG00000028203	VEZT;VEZT	-0.429222057	0.241675262		9.489604146	8.990708152	10.32272136	10.1586993	10.06679153	9.345226257	9.322411317	9.550055088	9.232941786	9.690008276	9.370761937	9.123975225
ENSG00000028528	SNX1;SNX1	-0.820397176	0.055226929		7.538581618	7.553565557	7.006797315	6.848234831	7.088807316	6.6943955	6.316081826	6.871232542	6.660121432	6.580241379	5.969059521	5.616468859
ENSG00000029364	SLC39A9;SLC39A9	-0.344497107	0.318837925		6.273780869	6.36090817	5.821069073	5.82386092	5.803088031	6.119327124	5.731134626	5.32223139	6.138695099	5.814106627	5.170749506	5.408065764
ENSG00000029534	ANK1;ANK1	-0.289550244	0.763725605		4.596467681	4.967449463	5.763562423	5.500316081	4.564298897	4.944471021	2.038578407	4.487571242	5.516014832	4.81587613	6.242812455	5.476756571
ENSG00000029559	IBSP;IBSP	1.169510343	0.12292134		2.628364171	2.600927191	4.281187839	2.552276723	2.907489671	3.431594881	3.12508717	3.437873557	3.76249446	5.651471088	5.402433295	4.333961782
ENSG00000029993	HMGB3;HMGB3	2.812832772	0.012491982		3.461227312	1.221328351	1.58561349	3.309272539	0.665272693	4.002884308	3.778471434	4.162628183	4.925241805	5.554439356	6.035262311	5.570702146
ENSG00000030110	BAK1;BAK1	0.506291071	0.429515524		3.714378514	4.447458196	2.862748331	4.239889855	4.014482059	2.878341029	4.692902513	4.097670627	3.804291097	4.987652848	5.49612292	4.577596201
ENSG00000030419	IKZF2;IKZF2	-0.030050452	0.95919074		4.376770322	3.915659523	5.120529031	4.86527104	5.341263152	3.967699835	4.442384219	4.928851615	5.291800236	4.335741204	4.498722539	5.39173748
ENSG00000030582	GRN;GRN	0.231300093	0.599092657		9.087131036	9.617601168	8.34056672	9.107046506	9.250216923	8.573435122	9.040828062	9.739702314	9.449225422	9.770153946	9.666679911	8.942663166
ENSG00000031003	FAM13B;FAM13B	-0.588031399	0.221659101		10.07785717	9.87700876	10.34178454	10.65969983	10.09568975	10.25920421	9.154365234	10.02240111	10.51416665	9.621988837	9.063469506	8.721040728
ENSG00000032444	PNPLA6;PNPLA6	0.722379345	0.055676354		8.153329594	8.253806366	8.86177055	8.448165462	8.393272892	8.780300912	9.43714387	8.896188581	8.799726505	8.965472917	9.593409985	9.538895456
ENSG00000032742	IFT88;IFT88	0.494979856	0.066532131		5.938761201	6.2835442	5.885577781	6.022215323	5.856372489	6.608516239	6.336283388	6.459201753	6.493881862	6.385596869	6.50301458	6.659423694
ENSG00000033011	ALG1;ALG1	1.318844563	0.028982402		3.8947489	4.20768908	4.281423778	2.658065435	4.446531507	5.234551137	5.403041346	4.785664582	4.457260697	5.213689833	5.498301297	5.92324523
ENSG00000033050	ABCF2;ABCF2	0.778465632	0.058741111		6.59090003	6.255713911	6.265633985	6.074635588	6.429278515	7.487017584	7.048429111	6.606029378	6.323968065	7.459633254	7.280877461	7.50593141
ENSG00000033100	CHPF2;CHPF2	0.31677316	0.576922678		6.422704794	5.772879861	7.420037681	6.940826856	7.425803354	6.514476577	6.677250293	6.869015107	6.869714744	7.903367323	8.044942676	6.913798965
ENSG00000033170	FUT8;FUT8	1.10573499	0.014828127		6.082689392	5.642964329	5.296673612	5.642964329	5.388051393	6.457172361	6.590587798	7.238097059	6.322404286	7.050324288	6.981878905	6.37436051
ENSG00000033178	UBA6;UBA6	0.017296476	0.96353614		7.745114951	7.335343902	7.927130826	7.925198358	7.191208289	7.885613408	7.406234773	7.894017391	7.822636472	7.565342793	7.403123684	7.517701666
ENSG00000033800	PIAS1;PIAS1	-0.343045652	0.21865141		9.420333124	9.243844467	9.565300328	9.334628607	9.253748939	8.946248653	8.828883508	9.206975018	9.299870819	9.349857749	8.768703403	8.743138937
ENSG00000034152	MAP2K3;MAP2K3	0.357829956	0.533126145		7.727083857	7.85446512	8.582795328	7.915277085	7.730483044	8.403626477	9.337964808	7.241484613	7.564604525	7.882191831	8.595201526	9.213882117
ENSG00000034510	TMSB10;TMSB10	0.72225817	0.073864143		12.92797162	13.14058137	12.31827871	12.60061961	13.20376047	12.92797162	13.92417321	13.34430284	13.25952158	13.58880363	13.99323651	13.88549429
ENSG00000034533	ASTE1;ASTE1	-0.37930299	0.201307451		7.025916913	6.8401107	6.752485019	7.046101391	6.8500893	6.978022835	6.465778447	6.628641799	6.846035663	6.373499967	6.191610221	6.18187479
ENSG00000034677	RNF19A;RNF19A	-0.751185762	0.055762971		8.992871226	8.274373028	7.969704239	8.427871793	8.185261497	7.577638797	7.512215033	7.986411504	8.155195185	7.318100782	7.298327477	7.483925386
ENSG00000034713	GABARAPL2;GABARAPL2	-0.724343137	0.034160747		11.45576489	11.57365949	11.26460387	11.43708986	11.32853132	10.71322497	10.75146372	11.00322977	11.01898044	10.63064482	10.16437021	10.53119331
ENSG00000034971	MYOC;MYOC	-4.170498734	0.024456448		7.304753783	9.263239618	6.466333788	6.663476984	8.3187091	5.233873109	6.001026653	3.340472543	-1.352555803	3.548312079	3.783118205	3.475380657
ENSG00000035115	SH3YL1;SH3YL1	0.104234876	0.818068245		5.881440465	6.138695099	6.154545338	6.506297424	5.879607754	5.9320581	5.725599933	6.746967045	6.334583649	6.625939072	6.703874512	5.445442334
ENSG00000035141	FAM136A;FAM136A	0.461150454	0.149521455		7.882775087	8.092972736	8.273705632	8.208310942	7.886223334	9.007811353	8.587737394	7.993263366	8.33344878	8.505632148	8.406272195	8.875470767
ENSG00000035664	DAPK2;DAPK2	0.826461052	0.240303922		4.140673149	2.080495991	2.395937203	5.038233354	4.189351752	4.049930427	4.895020939	4.759297539	3.85308844	4.61504663	4.599038036	3.996373379
ENSG00000035862	TIMP2;TIMP2	-0.780119619	0.092887349		13.00903464	12.9571122	12.99516738	12.99067696	13.17921867	12.43530016	11.75235765	12.9508369	12.9039882	12.50149562	11.95300836	11.22586957
ENSG00000036473	OTC;OTC	-0.252625896	0.918579974		4.538808799	4.418349189	1.746010435	3.486126107	-1.601442982	4.470935064	3.468245736	4.307780412	1.668843922	3.843167828	-3.391033195	1.48667113
ENSG00000036530	CYP46A1;CYP46A1	0.551047028	0.644147462		3.764660378	2.767645689	2.849152003	4.370282175	4.023580055	2.411623111	6.199910811	4.823521119	1.570818946	4.110222074	3.564459874	6.06222168
ENSG00000036565	SLC18A1;SLC18A1	-0.125295404	0.84372262		4.020449752	3.877749157	4.041645135	3.685706967	3.180646924	3.868040726	2.07100612	3.170743098	4.279033666	4.262770639	3.546533973	4.253481058
ENSG00000036672	USP2;USP2	-0.632196791	0.501747476		3.942839134	3.864145526	3.686471393	3.672960454	3.49928209	3.455148331	3.234537495	3.356515707	2.190558921	0.325475069	4.294470774	4.849894205
ENSG00000037042	TUBG2;TUBG2	-0.737355174	0.092718066		8.5371951	8.714207045	8.80166924	8.524694497	8.592176694	8.108338358	7.265188386	8.330642202	8.562540092	8.043880888	8.022798892	6.943044569
ENSG00000037241	RPL26L1;RPL26L1	0.577512647	0.088708561		8.605292826	8.342824052	8.67805042	8.571762502	8.759484771	9.048418484	9.294339074	8.568536458	8.863476697	9.486562744	9.605616929	9.316018541
ENSG00000037637	FBXO42;FBXO42	-0.456556235	0.181481425		6.735110539	6.958506316	6.824664763	6.57591358	6.51666809	6.657878625	5.896186341	6.201584464	6.806741646	6.45160034	6.163139624	5.682183919
ENSG00000037749	MFAP3;MFAP3	0.421966869	0.360202487		6.246612353	6.659616355	4.970438636	5.930537002	5.875120479	6.33118532	6.945286975	6.019060253	5.843995146	6.143940489	6.253083706	6.972470949
ENSG00000037757	MRI1;MRI1	-0.550038807	0.148629031		9.93251404	9.323168955	9.969226773	9.731264377	9.458340988	9.196602372	8.884337831	9.612276189	9.622508174	8.944583523	9.298525439	8.371216008
ENSG00000037897	METTL1;METTL1	1.174132638	0.034051047		7.500448346	7.614939479	7.525534903	7.508552252	7.284721402	9.589770414	8.940682704	7.646911466	7.881345875	8.66893709	8.807411598	9.091744257
ENSG00000038002	AGA;AGA	-0.150026317	0.822111145		7.41115758	7.532238245	7.582375354	8.158126942	6.855660869	7.847563532	6.966950665	7.863685139	8.02398827	7.835240703	7.287814865	5.679955196
ENSG00000038210	PI4K2B;PI4K2B	0.380398	0.199545131		7.282493553	6.825425672	6.513347195	6.908422645	6.686241379	6.992566784	7.248490245	6.993245248	7.402781003	7.370250609	7.541111333	7.016643399
ENSG00000038358	EDC4;EDC4	0.04385091	0.917962556		8.232443953	8.332413905	9.186436674	8.257933229	8.639070415	8.242316206	8.349037017	8.326946697	8.560606061	8.47839267	9.140060043	8.91721512
ENSG00000038382	TRIO;TRIO	0.058777821	0.884203956		6.334583649	6.397161545	6.451383236	6.125834154	5.972458082	5.959526286	5.983533372	6.637146361	6.175448951	5.859421727	6.792739547	6.797617434
ENSG00000038427	VCAN;CSPG2	0.834014721	0.07664209		11.39446002	11.2928381	12.08342581	13.05968397	11.65496579	12.94487199	12.37087018	12.67680159	13.01625359	12.91134592	12.64825106	12.54923188
ENSG00000038945	MSR1;MSR1	0.963164176	0.185785638		3.388970613	4.380728063	3.791782821	5.1010634	4.495732253	4.326099382	5.670072397	4.229544857	4.476368725	6.903893893	5.999391911	4.758366078
ENSG00000039319	ZFYVE16;ZFYVE16	-0.120159245	0.749222412		6.483230037	5.900272223	6.440448296	6.450616929	6.344069676	6.192068082	5.979919471	6.99230732	6.290152509	5.823299976	5.970999941	6.176230008
ENSG00000039537	C6;C6	-2.17599538	0.107616913		8.128388269	8.359982305	4.991987968	5.644129122	6.307214837	1.774321528	6.447470098	6.664130088	4.701357202	3.971634596	3.038768371	4.974733955
ENSG00000039650	PNKP;PNKP	0.767492078	0.047294402		7.96168641	7.904292609	7.984974352	8.07249119	8.440070171	8.264584751	8.876871745	8.7121201	8.473126526	8.975614424	9.221574797	9.35747283
ENSG00000040199	PHLPP2;PHLPP2	-0.536189152	0.091525148		5.745784828	5.383673883	5.803695371	5.712345956	5.780109798	5.074992161	4.635120534	5.585611868	5.207095949	5.089920965	5.444970467	5.004817762
ENSG00000040341	STAU2;STAU2	-0.333537752	0.289747085		6.805213766	6.92395732	6.294246335	6.550073217	6.792323091	6.182380448	6.038789744	6.853955738	6.627817653	6.446480558	6.205257215	6.022693603
ENSG00000040531	CTNS;CTNS	0.440907856	0.152099158		7.706857208	8.053702199	7.560845616	7.815401229	7.533456668	7.875954493	8.367827515	8.286115991	7.856808951	7.878847318	8.397920587	8.561248225
ENSG00000040608	RTN4R;RTN4R	-0.544599344	0.284631319		3.521325929	4.526605339	4.632218186	4.205161013	4.67178136	3.531215502	3.757760412	4.77748021	4.20768908	3.67235858	3.815168589	2.606060776
ENSG00000040633	PHF23;PHF23	0.599214055	0.123546515		7.001792111	7.406988972	7.220769121	7.434779995	6.620063485	8.218277938	7.933673543	6.900537184	7.664248156	7.563328235	7.835240703	8.037343782
ENSG00000040933	INPP4A;INPP4A	0.118433167	0.824001769		3.454368064	4.0147543	4.019865565	3.847617147	3.453707204	3.87650123	5.061748553	2.924905973	3.607138534	4.162533929	3.610617391	3.892023748
ENSG00000041357	PSMA4;PSMA4	0.566167177	0.071462048		10.60856902	10.77638615	10.19629475	10.52400293	10.20724987	11.16627859	11.3088589	10.58357737	10.8990336	11.06038723	11.13422928	11.04830908
ENSG00000041802	LSG1;LSG1	0.117287952	0.764191419		6.265988903	6.404165378	6.644930597	6.797951981	6.560396579	6.842371717	6.905036744	6.036663111	6.015316249	6.966364708	6.897908365	6.900161586
ENSG00000041880	PARP3;PARP3	0.678659222	0.073864143		8.310830873	8.51234305	7.594138703	8.109607117	7.882437023	8.749155779	8.508508281	8.269242651	8.761066818	9.392209002	8.926919496	8.716612
ENSG00000041982	TNC;TNC	2.602931844	0.013201952		6.874611331	7.735935729	8.324612165	7.740845955	8.194118579	11.5112066	11.52147383	8.582368203	10.45123584	11.04231054	8.932739461	10.5973617
ENSG00000041988	THAP3;THAP3	-1.021849713	0.093361924		3.243954941	3.887855688	4.339419624	4.194305363	4.469763576	2.895612263	3.280209986	3.796494968	1.486487848	3.878872448	2.760269497	2.938523869
ENSG00000042088	TDP1;TDP1	-0.209310256	0.677550786		11.2175676	10.45990595	12.43530016	12.04794048	11.69842079	10.86673261	11.5704117	11.78420336	11.39126293	11.3109984	11.21433612	11.39967206
ENSG00000042286	AIFM2;AIFM2	-0.409244444	0.313745203		4.508015942	4.712606785	5.13482139	5.491768456	4.818513157	5.240002475	4.832127969	3.875873422	4.315382911	4.772457896	4.585238991	4.04622125
ENSG00000042317	SPATA7;SPATA7	0.300728448	0.474912112		7.3722243	6.931950111	6.783666181	7.499299791	7.300922661	7.192856958	7.105194054	7.628265443	7.751979814	8.211982687	7.816483232	6.641625213
ENSG00000042429	MED17;MED17	-0.224231411	0.565679681		4.324827881	4.56357733	5.34472235	4.619228113	5.18495982	5.130652927	4.681697752	4.713274051	4.241825696	4.878579201	4.145356277	4.291235913
ENSG00000042445	RETSAT;RETSAT	0.563440558	0.391063305		5.434296286	6.771279488	5.046517689	5.662881106	3.786939223	5.782348015	6.74678033	5.178643739	5.966194413	5.382648925	5.985971461	6.284176332
ENSG00000042493	CAPG;HEL-S-66	0.750134088	0.30276269		3.935437117	5.308551277	5.419997582	6.506916073	5.232568283	4.725245452	5.612202677	5.398251852	6.68389432	6.867235489	7.168887692	5.760079598
ENSG00000042753	AP2S1;AP2S1	0.980889875	0.022102803		11.29107571	11.70263547	11.479463	11.50851729	11.62707966	12.12130395	12.84616929	12.18684717	11.98699002	12.44240031	12.81087705	13.12392092
ENSG00000043093	DCUN1D1;DCUN1D1	-0.350284014	0.395327992		7.536993144	7.352176761	6.646352776	7.141856798	6.934755909	7.165923995	7.127510505	7.170656182	7.040695208	6.765338484	6.0567489	6.078128173
ENSG00000043462	LCP2;LCP2	-0.09663955	0.890717366		5.105343678	3.845697784	3.80805652	4.022436173	4.297393204	3.767943944	4.559070813	4.770482335	4.535676631	2.433127445	4.74331461	4.024405678
ENSG00000044574	HSPA5;HEL-S-89n	0.44888027	0.235952644		8.452342153	8.902017788	8.32857665	9.314180797	8.088533327	8.746485769	9.407775274	8.846512121	8.785010355	8.884337831	9.280512361	9.511439179
ENSG00000046604	DSG2;DSG2	-1.660643574	0.084735381		6.833943809	6.840338598	6.15905452	5.20999408	6.664130088	4.040740791	6.665166764	5.577942366	4.986395006	2.393171795	4.039548152	5.062975641
ENSG00000046653	GPM6B;GPM6B	1.245977283	0.186908626		9.134743576	8.73257787	6.327487974	6.442737524	7.57788951	7.796985732	8.100188195	10.99503431	9.6709752	8.239554615	8.744120385	8.676593583
ENSG00000047188	YTHDC2;YTHDC2	-0.607571646	0.085085328		6.379237643	5.887204528	6.448995906	6.692395114	6.320593526	5.122516184	5.976434669	6.180487843	5.897632514	5.633298095	5.631150858	5.725275722
ENSG00000047230	CTPS2;CTPS2	-0.40428056	0.231763938		8.639070415	8.605292826	9.018755447	8.975614424	8.50118474	8.417411624	7.858822115	8.838125774	8.78788167	8.336110629	8.252292176	7.915277085
ENSG00000047249	ATP6V1H;ATP6V1H	-0.291240532	0.303700659		8.7094447	8.525917349	8.441490949	8.805475296	8.990708152	8.347511529	8.286115991	8.3116457	8.354465384	8.902017788	8.167359433	8.454451473
ENSG00000047410	TPR;TPR	-0.060834111	0.986124712		9.979943872	9.405218277	5.320544248	3.913206335	8.052703891	5.740622426	13.47506081	8.523601551	2.655625457	4.208926881	4.229780167	12.0808072
ENSG00000047457	CP;CP	0.943839152	0.519941209		5.744154636	4.298177337	3.409556582	6.984453778	5.603063992	8.966283082	8.024905278	5.717604321	5.08367334	6.278690863	2.603020004	6.387866031
ENSG00000047579	DTNBP1;DTNBP1	0.024048777	0.967409381		5.221423558	5.053843362	6.392014597	6.588879805	6.444770416	6.571797687	6.059297731	5.526474513	5.822429853	6.367264992	5.592556901	5.809824196
ENSG00000047644	WWC3;WWC3	-0.763415728	0.064850165		8.436539574	8.289734428	8.818122295	8.820624469	9.031706991	7.96168641	7.109866166	8.403392146	8.379279151	7.738432114	8.064730911	7.754121869
ENSG00000047849	MAP4;MAP4	-0.222673651	0.731135714		7.693930849	7.10708104	9.69098272	9.152945187	8.173402311	7.908788895	8.591801696	8.440070171	8.307631162	7.914497553	7.93827991	7.885894006
ENSG00000048140	TSPAN17;TSPAN17	1.014734941	0.015921419		8.003098465	8.588105202	8.522729814	8.557293287	8.008542352	9.314180797	9.504337148	9.064165032	8.931207319	9.213882117	9.789954981	9.637093964
ENSG00000048162	NOP16;NOP16	1.118119145	0.150244971		5.92965633	5.73227707	6.341577175	5.660937456	6.450111277	8.377980919	8.057336	5.201403717	6.093175198	6.780900601	7.326630821	8.14978979
ENSG00000048342	CC2D2A;CC2D2A	-0.182119158	0.754592718		6.820647443	6.395629755	6.764608897	7.733081098	7.145560282	6.771279488	5.792854311	7.226063399	7.639888377	6.950499909	7.212327119	5.935591753
ENSG00000048392	RRM2B;RRM2B	-0.118486748	0.858431565		6.463384266	6.487365273	4.65151041	6.4366286	5.077237016	6.680192122	5.251629347	6.022463694	5.575403404	5.798577816	5.225675966	5.379226205
ENSG00000048405	ZNF800;ZNF800	-0.206714708	0.464512456		7.321441103	7.182968337	6.710919366	7.024361793	7.20628864	7.282493553	6.8500893	7.002152292	6.735110539	6.866872133	6.694731181	6.745918982
ENSG00000048540	LMO3;LMO3	-1.911836936	0.025845662		8.80398739	9.045589039	8.398980916	9.687208045	9.45724748	7.718415743	6.252466374	8.880371462	7.949572284	6.52259283	6.855368099	5.988572675
ENSG00000048649	RSF1;RSF1	-0.533421976	0.166747589		6.369256206	5.864298831	6.05064165	6.444266686	5.698230704	6.161959815	5.1218646	5.494125954	5.786768064	5.950635444	4.907051688	5.441012309
ENSG00000048707	VPS13D;VPS13D	-0.758686648	0.118708868		6.466591884	5.733424575	7.396538852	6.54311397	6.807515928	5.260983495	5.758736496	6.226291762	6.21674353	6.31773802	5.949449956	5.085309498
ENSG00000048828	FAM120A;FAM120A	0.611650758	0.040908217		10.0559887	10.1523178	10.21212548	10.33319897	10.35003418	10.8565617	10.99503431	10.58573906	10.57161614	10.79363582	11.04031918	10.98378028
ENSG00000049089	COL9A2;COL9A2	-1.748379174	0.064190992		7.42859802	6.838624074	9.110429281	7.143337292	6.952649238	5.452849413	5.080057268	6.696910513	7.885613408	5.221423558	5.470193232	4.417391454
ENSG00000049130	KITLG;KITLG	1.386947337	0.008652965		6.001026653	5.692676312	5.580521489	5.332164046	5.787235501	6.783416055	6.766128675	6.727351431	7.373657781	6.856073138	8.004820458	6.948257419
ENSG00000049167	ERCC8;ERCC8	0.042463588	0.942098817		5.507242823	5.274049901	3.833551983	4.369465786	4.34344691	5.265493907	5.105064953	4.565354675	4.970015212	4.722646896	4.036904173	4.290625665
ENSG00000049192	ADAMTS6;ADAMTS6	0.05283647	0.937976953		4.677450172	4.815336668	5.543968146	6.201898266	5.594180663	4.106446316	5.386298119	6.213192893	5.611203371	4.991432957	5.950894814	5.676354301
ENSG00000049246	PER3;PER3	-2.525894702	0.007726411		7.813142417	7.237847618	8.520741241	7.383817458	8.279925317	5.697565339	5.00199675	6.618856779	5.814106627	3.703213683	5.512363753	4.900297827
ENSG00000049247	UTS2;UTS2	0.162433108	0.839458056		5.156435046	4.279277388	3.7379517	4.673011919	3.365801701	3.042845495	5.529678544	4.426258044	5.447179127	4.538626312	4.558351523	3.291561567
ENSG00000049323	LTBP1;LTBP1	0.001383287	0.998735093		6.920521979	7.686259591	4.632866693	6.289648769	4.839248643	7.315505549	4.878579201	5.748725005	7.592868109	6.289648769	5.328548557	5.371771766
ENSG00000049449	RCN1;HEL-S-84	0.623238699	0.058741111		10.62433489	10.58573906	10.87619537	10.68311831	10.54589117	11.18610495	11.43708986	11.04622911	11.06868693	11.223504	11.92705866	11.1153877
ENSG00000049540	ELN;ELN	0.102129647	0.91932591		9.397804245	9.651366932	10.13118303	10.09176065	9.055425071	8.75655799	9.806242201	10.25767777	11.9329695	9.748170202	10.18627769	7.685568077
ENSG00000049541	RFC2;RFC2	1.014715172	0.092532036		5.357544263	5.006970287	4.204050702	4.354776547	4.022303001	6.656171699	5.344409543	4.738114964	4.583775396	5.927134382	5.907748984	6.069553955
ENSG00000049656	CLPTM1L;CLPTM1L	0.525650965	0.119544092		9.061128675	9.345799079	9.382935226	9.538216098	9.534343157	9.982908037	9.975567138	9.399068956	9.485470703	9.816428511	10.19128751	10.43621703
ENSG00000049759	NEDD4L;NEDD4L	-0.46414369	0.536914716		4.965634698	4.91705504	5.660937456	4.564088503	5.504372189	4.578053508	5.240002475	6.118141453	4.579533778	2.5218126	4.520051941	5.050321458
ENSG00000049769	PPP1R3F;PPP1R3F	-0.847514684	0.204492023		5.206701043	5.703318073	5.383321366	5.408065764	5.027649495	4.784451635	5.342581767	4.684381151	5.057565943	2.956143658	3.153738873	5.509212224
ENSG00000050165	DKK3;DKK3	-0.931311047	0.184429868		13.32831168	13.04293515	12.8772918	13.39415585	12.99067696	13.12214449	11.63029853	12.88034288	13.12392092	12.66745133	11.80520619	10.13817835
ENSG00000050327	ARHGEF5;ARHGEF5	0.081114456	0.931554512		5.559699515	4.973289825	2.907489671	3.524422298	4.235872547	5.107564013	4.884455793	4.122731519	5.067776802	4.951117761	2.89839741	3.216841291
ENSG00000050344	NFE2L3;NFE2L3	0.816430023	0.10612188		4.812897607	5.946938782	5.158684005	5.454506583	5.368151266	5.111296784	6.076015802	6.924763819	6.649070753	5.857485419	6.706349583	5.827677542
ENSG00000050405	LIMA1;LIMA1	0.012015716	0.979673383		8.769131692	8.861382861	9.46249307	9.055065744	9.361667267	8.238765846	9.081484503	9.179067604	9.693036306	9.296278895	9.532039296	8.777074453
ENSG00000050426	LETMD1;LETMD1	-0.416556774	0.242646536		8.662797598	8.336110629	8.625089264	8.347093354	8.767330367	8.049807173	7.648964375	8.419863714	8.726739616	8.47486431	8.07411309	7.523540002
ENSG00000050555	LAMC3;LAMC3	-0.932051603	0.265605456		5.448807807	6.726256313	6.203898251	4.196152196	3.803369645	4.400455956	4.83863567	4.266865231	5.832181401	3.141294139	3.46463037	4.461453908
ENSG00000050628	PTGER3;PTGER3	-0.485018089	0.547634225		5.451553691	4.595379532	6.2705865	6.295442208	6.291529337	6.426049341	4.950463282	5.062975641	6.403261927	6.207909831	3.620772893	4.399728236
ENSG00000050767	COL23A1;COL23A1	-0.087311593	0.874259552		3.680588789	4.242039951	4.555168883	3.345441796	4.919639937	3.863336872	4.323505541	4.931492072	3.446287995	3.820438369	4.192194955	3.851594146
ENSG00000050820	BCAR1;BCAR1	-0.485478774	0.362743914		7.090556013	7.199777354	9.131830472	8.116866356	8.661220148	7.819419113	6.957412028	7.320473847	7.523923369	7.549090776	8.026400608	7.685279322
ENSG00000051128	HOMER3;HOMER3	1.2022866	0.042087838		4.858515191	6.016401602	6.023805796	5.860349795	6.550669224	6.864685119	6.629394509	6.627472163	6.461896357	7.196315895	7.728464765	7.941415645
ENSG00000051180	RAD51;RAD51	-0.143170628	0.778150143		6.682132219	6.748455866	8.178471649	7.226560549	7.735935729	6.501317801	7.545366863	7.199777354	6.803952852	7.369041534	7.682128707	7.096398913
ENSG00000051341	POLQ;POLQ	2.410990082	0.011390775		3.58626875	2.963017383	3.61463918	4.021214084	2.747739061	3.959956507	6.120659451	5.22982361	5.628132287	6.034687394	7.291657886	6.318043282
ENSG00000051382	PIK3CB;PIK3CB	0.004576727	0.990022163		5.253633463	5.686839171	4.712895073	5.158482453	5.513167303	5.463249704	5.242171081	5.138233703	5.501289454	4.916882644	4.97714893	5.648086024
ENSG00000051523	CYBA;CYBA	0.623732477	0.236847469		10.15434219	10.52878227	8.82648366	9.930370113	10.00600482	9.305915361	10.76711183	10.89469955	10.16738427	10.87619537	10.52400293	11.0551943
ENSG00000051596	THOC3;THOC3	0.568745693	0.355261917		7.28850622	7.177012835	5.916875003	6.093175198	5.465661085	7.778550939	7.325759669	6.088414706	6.065235379	6.665576109	7.188639284	7.586766244
ENSG00000051825	MPHOSPH9;MPHOSPH9	0.779202927	0.095564507		4.98132981	5.641808996	4.486824405	4.802954697	4.861119172	5.039778864	5.762788361	5.571816947	5.767589918	6.107444122	6.665166764	5.223487423
ENSG00000052749	RRP12;RRP12	1.355623024	0.046296484		5.818880463	5.228279214	5.399903537	5.132481839	6.005748492	7.513613913	7.526852094	5.504852667	5.938180621	6.72179917	7.102856509	7.800617156
ENSG00000052795	FNIP2;FNIP2	-0.033700223	0.950477919		7.250640455	6.309672793	7.476015458	7.316087802	6.916416929	7.394985657	6.698647722	6.608516239	6.995830453	8.006873035	6.502839917	6.93277223
ENSG00000053108	FSTL4;FSTL4	1.178801502	0.068153351		1.782541924	2.609435378	3.139888228	3.971260275	3.684386762	3.981550386	4.113346282	3.619249832	5.161373782	4.886314556	3.851318292	3.900974976
ENSG00000053254	FOXN3;FOXN3	-0.994559614	0.0320703		11.49320199	11.2096873	11.66893062	11.46560211	11.49484559	10.67570304	10.14176741	10.85486605	11.27157741	10.57975151	9.907937072	9.871654861
ENSG00000053372	MRTO4;C1orf33	0.947634584	0.124099879		5.982261207	5.679525421	6.60536958	6.236174004	6.728859262	8.216683785	7.837506836	5.993847783	6.172851304	7.123735507	7.145356481	7.868525653
ENSG00000053501	USE1;USE1	0.866960629	0.038238498		5.062682133	4.70653221	5.331835251	5.084210568	5.863931514	6.595493516	5.957271556	5.555196191	6.244391238	6.058457424	6.07303849	6.053744332
ENSG00000053524	MCF2L2;MCF2L2	-0.492978156	0.574057927		3.623698335	3.922937088	3.266001051	3.934726899	3.301489171	4.118333145	0.274138785	3.725900357	3.672960454	3.364512202	2.681532699	3.980168831
ENSG00000053747	LAMA3;LAMA3	-2.049912282	0.035604273		6.373149306	6.263762332	5.357817999	4.64271832	6.09790571	2.697365057	2.611107209	5.840012227	3.84682424	2.576190026	4.100921318	4.20768908
ENSG00000054118	THRAP3;THRAP3	0.855237567	0.10726844		6.347846868	6.645243395	5.041870257	5.675943206	4.690597002	6.746206603	7.037444822	5.887204528	6.344069676	6.621404732	6.666346161	6.446087464
ENSG00000054148	PHPT1;PHPT1	0.463814176	0.16764665		9.622981948	9.81048295	9.204618337	9.706542294	9.564647772	9.836170943	9.576983677	9.979943872	10.26277022	10.19767499	10.68413232	9.782005831
ENSG00000054277	OPN3;OPN3	0.769170047	0.064535027		5.295278909	5.357253934	4.783331972	5.688826852	4.644874373	5.90532731	5.631761438	6.623904163	5.700767062	5.497570215	6.080219971	6.022032625
ENSG00000054598	FOXC1;FOXC1	-0.94928284	0.044811115		12.46328629	12.47795098	12.64825106	12.77555473	12.25518617	12.42490792	11.06362832	11.78291182	12.05681584	11.35781809	10.84601372	11.49124533
ENSG00000054611	TBC1D22A;TBC1D22A	0.523756662	0.200223474		5.445245659	5.573146967	5.398251852	5.714610405	6.114245407	5.957948484	6.193120413	6.187807527	5.134266537	6.532023278	6.599461223	6.60536958
ENSG00000054654	SYNE2;SYNE2	-0.326737466	0.588927507		7.783604636	7.073927318	8.254231207	8.083511771	8.794476952	8.948464187	6.704577366	8.258979586	7.658942644	7.423512623	7.210448287	7.493565681
ENSG00000054793	ATP9A;ATP9A	-0.664990239	0.152099158		11.00755364	10.78583577	11.11072602	11.33642008	10.71806189	10.49752255	10.19629475	10.40817474	11.26803489	10.58255036	10.18440924	9.150118159
ENSG00000055044	NOP58;NOP58	0.625028243	0.098650923		9.080870812	9.026202224	8.65543627	8.834697629	8.495952935	9.78037359	9.811846041	8.916485004	8.898139107	9.465721481	9.267967849	9.965088449
ENSG00000055118	KCNH2;KCNH2	-1.222481049	0.515882069		3.462901714	4.166721871	3.687716921	3.056706638	1.576832169	-4.262154469	3.031495419	3.724540046	2.599322317	3.56734222	4.054886671	1.058431491
ENSG00000055147	FAM114A2;FAM114A2	-0.342826351	0.432720447		4.789560771	5.103988945	4.962414834	4.728511022	5.013405534	3.643747695	4.15125405	4.590387042	4.259565516	5.314295923	5.257615639	4.820383223
ENSG00000055163	CYFIP2;CYFIP2	-2.226925128	0.006374163		10.24982336	10.31549604	11.27925712	10.95530263	10.36457681	9.277242293	8.066263595	9.371674944	8.700358911	8.258979586	7.420037681	7.74720544
ENSG00000055483	USP36;USP36	-0.187887652	0.578281936		7.068237636	7.069522807	6.579137447	7.057703696	7.039365443	6.257438383	6.552985803	7.141572778	7.276750678	6.859990662	6.539052234	6.796549736
ENSG00000055732	MCOLN3;MCOLN3	-0.819864565	0.242331945		6.786521873	6.38993501	6.872524678	6.275771972	4.7070261	5.017730872	4.652203091	6.139151026	6.651884051	5.191855945	5.820656122	4.231958423
ENSG00000055917	PUM2;PUM2	-0.519606907	0.100451479		9.358161283	9.064165032	9.376967096	9.344810969	9.467885911	8.768092003	8.404294749	9.282415942	9.183476341	8.766848883	8.545473052	8.66893709
ENSG00000055950	MRPL43;MRPL43	0.028170975	0.947751231		8.854000636	8.974109383	9.616439673	8.792240762	9.620450418	9.370277205	8.920457667	8.883799187	9.663016681	9.174218639	9.513321966	8.8722427
ENSG00000055955	ITIH4;ITIH4	-1.873048158	0.141162456		5.570490255	5.10325801	7.572152978	6.764608897	5.365187548	5.1300907	1.88071765	5.29276482	4.724074498	5.744468712	1.201819518	5.440703757
ENSG00000056558	TRAF1;TRAF1	0.845248826	0.112411008		5.530835161	5.386298119	6.561708146	6.335392499	5.196979944	6.632098049	6.296677282	6.517938614	7.066178549	7.015205393	7.403989401	5.600353912
ENSG00000056736	IL17RB;IL17RB	-0.247371383	0.770088167		4.542870291	3.690345574	4.130449068	3.70013783	3.33262631	4.240769203	4.08219163	5.157167029	4.05951103	1.581167072	2.70947438	3.593120674
ENSG00000056972	TRAF3IP2;TRAF3IP2	0.840125865	0.185741338		7.949815041	8.061771878	7.539882304	7.678025411	8.061452203	9.753228953	9.24633635	7.641286627	7.633766851	9.180377144	7.790308091	9.642902614
ENSG00000057019	DCBLD2;DCBLD2	0.357518907	0.44543058		9.103373581	8.924457426	9.25934123	9.347169113	8.645929655	8.969827969	8.773453103	9.667927242	9.942659501	9.400691831	10.4235267	8.716925409
ENSG00000057252	SOAT1;SOAT1	-0.093979393	0.828365522		5.629949606	4.371443164	4.801110531	5.242942372	4.388707547	4.916882644	4.453974481	4.551690115	4.820383223	5.162976949	5.047164492	4.596886853
ENSG00000057608	GDI2;GDI2	0.635774466	0.03170637		10.52515568	10.44446416	10.47489432	10.69508819	10.43326724	11.05234864	11.2770415	10.98713821	11.00979433	11.31308143	11.38018505	11.03284953
ENSG00000057663	ATG5;ATG5	-0.514208511	0.091906636		7.58580608	7.396984027	7.463091909	7.798551508	7.262350466	7.203279476	6.83228117	7.208960036	7.30067836	7.000890139	6.619802538	6.744146292
ENSG00000058063	ATP11B;ATP11B	-0.054085449	0.892750853		6.961860594	6.571387241	6.893824508	6.905917651	6.362963035	6.730296222	6.576274966	6.918784543	7.141856798	7.03621758	6.264198424	6.128107566
ENSG00000058262	SEC61A1;SEC61A1	0.709245927	0.091906636		10.05082272	10.29171405	10.85169127	10.71559913	10.37561183	10.70511742	11.35781809	10.50289643	10.80795297	11.43708986	11.74758461	11.60587671
ENSG00000058272	PPP1R12A;PPP1R12A	-1.004858264	0.021124491		8.382591606	8.151918164	8.510447314	8.367493382	8.132046736	7.435365232	7.023660111	7.724482475	8.025959533	7.051355786	7.057904022	6.809561073
ENSG00000058404	CAMK2B;CAMK2B	-0.494190138	0.526281121		5.462918396	5.99035157	7.844826886	6.261658869	5.381506613	6.148232104	5.613851332	6.367982369	5.537598616	6.286885582	6.101216396	3.8026699
ENSG00000058453	CROCC;CROCC	0.521803426	0.289605792		4.765049346	4.849342293	6.342175853	5.796073623	5.709176197	6.209101227	5.283690315	5.422396169	6.369256206	6.560924161	6.336925137	5.916875003
ENSG00000058673	ZC3H11A;ZC3H11A	-0.03659331	0.976907689		4.47988824	3.818643015	3.857531202	3.394958571	1.466068987	3.836507904	4.076787384	4.126922487	4.072964986	0.152266506	3.069800966	4.23252262
ENSG00000058799	YIPF1;YIPF1	0.594926785	0.055746912		8.721711691	8.515367507	8.790043796	8.841704601	8.705459254	9.546508275	9.463353528	9.003587621	8.877949415	9.496822427	9.37847781	9.40179001
ENSG00000059145	UNKL;UNKL	-0.01257023	0.979226107		6.762316921	6.847648714	7.4822941	7.440897398	6.976348741	7.664248156	6.873421964	6.861023612	7.137437945	7.527086761	6.197601033	7.364497144
ENSG00000059377	TBXAS1;TBXAS1	0.540575301	0.418638553		7.405497199	7.623311614	6.01045448	7.217220051	7.488893339	5.890363271	8.565687798	8.155962699	7.471724793	7.461382855	8.381735874	7.900697176
ENSG00000059573	ALDH18A1;ALDH18A1	0.613563095	0.127191195		7.492355548	7.607194916	8.389298777	8.102179393	8.258979586	8.575545297	8.094030695	8.083826596	8.703294538	8.998565327	9.21186056	8.417830157
ENSG00000059758	CDK17;PCTK2	0.305725826	0.633857907		4.635120534	3.305267966	2.957074917	2.35085222	3.549347578	3.928475501	3.365801701	4.47115819	3.830591008	4.223680482	2.567338812	3.269763588
ENSG00000059769	DNAJC25;DNAJC25	-0.061761656	0.861316618		7.201610339	6.949925902	6.763859027	7.255474296	6.578003073	7.228643633	7.014750284	6.703874512	6.70602074	7.112658436	6.469348283	6.980794213
ENSG00000059804	SLC2A3;SLC2A3	0.988208311	0.169008119		8.838668506	9.571747146	8.311085726	8.257452432	9.078681078	9.63086738	11.15092645	9.382935226	8.622609017	9.090522934	9.385354672	11.33493134
ENSG00000060138	YBX3;YBX3	0.302622864	0.545184977		11.958909	12.10624689	11.94411246	11.89861159	12.35133736	13.41741083	12.67298967	11.79268294	11.79740052	12.32451727	11.50400209	12.97226095
ENSG00000060339	CCAR1;CCAR1	0.538398578	0.324515535		3.636422774	3.128742771	4.179109715	3.591491529	1.942770461	4.341832079	3.461028192	4.076991702	4.491324011	3.564459874	3.700592858	3.20251348
ENSG00000060491	OGFR;OGFR	0.398622647	0.289311858		6.838408512	6.489997239	7.208565055	6.691917958	7.08006921	6.660560733	7.500448346	7.037444822	6.815621537	7.29818357	7.574112864	7.936527819
ENSG00000060558	GNA15;GNA15	0.954383888	0.162195832		6.076585816	6.855106424	5.33611804	5.322542552	6.723219963	5.593493611	8.264320142	6.513606491	6.547834606	7.091369796	7.619598618	7.489465867
ENSG00000060642	PIGV;PIGV	0.278304054	0.482538494		6.070855981	6.633229789	6.453172832	6.144984673	5.46156261	6.194293739	6.126701169	6.433178467	6.764906082	6.633931736	6.982830478	5.881614946
ENSG00000060656	PTPRU;PTPRU	-0.114262841	0.784945912		6.010197318	6.577851604	6.659616355	6.426049341	5.94525724	7.005488694	5.765155193	6.28732841	6.213192893	6.412921724	5.79366469	5.988969108
ENSG00000060688	SNRNP40;SNRNP40	0.499882817	0.110963006		8.468208177	8.610302162	8.405908143	8.350464981	8.36211829	9.021878323	9.219044337	8.470462028	8.589100177	8.767759726	9.202969843	9.303767736
ENSG00000060749	QSER1;QSER1	0.245865708	0.550923766		4.86497749	4.424238863	4.156007412	4.072689794	4.648656409	4.60542618	5.319176417	4.00303908	4.09638331	4.914518123	4.775615811	5.040098993
ENSG00000060982	BCAT1;BCAT1	1.576862398	0.036845855		7.778795341	7.652508723	6.247068664	6.597822246	7.970905408	7.456797116	9.490137674	8.392848889	8.573963334	8.885384925	9.846489868	9.138355518
ENSG00000061273	HDAC7;HDAC7	0.279479749	0.58822647		6.493637088	7.013793863	7.57167681	6.416294407	7.165634625	6.814435065	7.729163223	6.587798964	6.622645472	6.84655725	7.869273654	8.011936127
ENSG00000061337	LZTS1;LZTS1	1.771596648	0.11982503		3.958645973	1.333953197	4.290438412	3.68707861	5.240002475	4.149853591	6.802463374	6.857283109	3.765593089	4.971171049	4.825639621	6.943338835
ENSG00000061455	PRDM6;PRDM6	-0.525539783	0.305488323		6.675485699	6.910822588	7.795064933	7.309715533	7.201097651	7.474921889	5.959526286	6.644412963	7.632275487	6.740055961	6.247778491	5.871311409
ENSG00000061676	NCKAP1;NCKAP1	-0.573820703	0.084738225		9.184794034	9.228740302	8.826026926	9.197789971	9.345799079	9.074221224	8.136597969	8.743584643	8.773790004	8.611858073	8.181540403	8.5580732
ENSG00000061987	MON2;MON2	-0.32229176	0.399713376		9.261994511	8.646798089	9.348779488	9.193937289	9.21866252	8.599632084	8.571177726	9.474003795	8.933643744	9.062895849	9.021878323	8.018966815
ENSG00000062194	GPBP1;GPBP1	-0.421627564	0.160228632		9.249055601	9.106385488	8.812504643	8.941435013	8.941006512	8.471486636	8.538115583	9.153743534	8.824016466	8.417830157	8.358492529	8.355464305
ENSG00000062822	POLD1;POLD1	1.13741785	0.085519693		5.269233299	4.451430055	6.035958594	4.843612071	5.387480072	5.301196559	6.568573926	5.585957617	5.8406946	6.226991659	7.404566824	7.416743491
ENSG00000063127	SLC6A16;SLC6A16	-0.407177896	0.480162129		6.454528955	5.988969108	6.480238136	6.243180078	6.215287781	5.820326799	5.514885708	6.379237643	7.418689204	5.958755925	5.202527036	4.790418096
ENSG00000063180	CA11;CA11	-0.84472174	0.368149032		6.409263973	6.204664256	5.690497833	4.989196696	5.913903535	6.302525423	2.424423641	6.005991856	6.505510839	4.999646045	4.035195436	4.704191392
ENSG00000063241	ISOC2;ISOC2	0.790837442	0.060604606		6.952375505	7.311503115	7.27930785	7.276750678	7.108500412	7.74438919	8.254517987	7.332914657	7.527086761	7.857758355	8.375423085	8.743584643
ENSG00000063244	U2AF2;U2AF2	0.504849659	0.133187578		9.137175857	9.310628685	8.553480697	9.072308424	8.67805042	9.505879421	9.632495982	9.1244548	9.203601278	9.132837968	9.688003543	9.898976334
ENSG00000063245	EPN1;EPN1	0.47216557	0.096689304		10.5646411	10.58842419	10.33415818	10.45350523	10.48447048	10.62124603	11.00490021	11.0657628	10.74315308	10.77932375	11.23874925	11.24730272
ENSG00000063601	MTMR1;MTMR1	0.738413045	0.122794356		3.079716023	3.583059293	3.528517561	3.717249788	2.593160363	3.602473509	4.329136516	4.062184759	4.473897285	2.976893321	4.57086241	4.255827757
ENSG00000063660	GPC1;GPC1	0.380802832	0.487882889		6.356313218	5.745784828	7.907409872	6.584706249	7.058811092	7.263909526	6.514135361	6.724752577	7.076134698	7.70181725	7.745946537	6.753159241
ENSG00000063761	ADCK1;ADCK1	0.427239153	0.291148595		5.019040009	5.535723592	5.987197149	5.963296551	5.954424564	5.629555961	6.47233732	5.691332877	5.716831257	6.171301717	6.794510743	6.358358809
ENSG00000063854	HAGH;HAGH	-0.62249921	0.084350505		9.410776531	10.01488666	9.835407944	9.293990696	9.618764114	9.109459553	9.560865673	8.871137341	9.190941474	8.836463532	8.423154998	9.093839285
ENSG00000064042	LIMCH1;LIMCH1	-1.612764263	0.025533106		11.32669519	11.35583724	11.90494841	11.62084938	11.19297146	10.51281255	8.989552882	10.72418298	10.87745593	10.13911131	8.950189017	8.879167841
ENSG00000064115	TM7SF3;TM7SF3	-0.438119242	0.219218918		8.634382715	8.555190361	9.233285805	8.90005227	8.680124946	8.327580936	7.972557682	9.060437628	8.62336905	8.197734692	8.493309883	7.862425974
ENSG00000064195	DLX3;DLX3	0.16571068	0.882978678		2.750890943	2.4488304	3.53397442	2.79880558	3.942533272	4.645902211	0.51937785	1.890870003	4.180736661	3.802194251	4.164856256	3.621085989
ENSG00000064199	SPA17;SPA17	0.961611711	0.039799798		6.398713085	6.258621055	5.917495009	7.032401741	6.015316249	6.903893893	7.529164246	6.581798781	7.238097059	7.679477988	7.777893741	7.292522262
ENSG00000064201	TSPAN32;TSPAN32	-0.620945805	0.390468711		5.177572221	6.107180033	4.91705504	4.94837097	4.668956444	3.034579513	5.468936128	5.686431332	4.7070261	4.447458196	3.244125182	5.211611504
ENSG00000064205	CCN5;WISP2	-1.164806032	0.218062077		9.709835301	10.02931898	8.979050432	9.753659854	10.44948193	9.868143634	9.626379267	9.535860308	8.805475296	9.025142054	5.675943206	7.799299109
ENSG00000064393	HIPK2;HIPK2	0.957642822	0.06605572		6.817841947	7.157825901	7.590765177	7.1693007	6.867555513	8.472210741	8.338008056	7.176504295	7.413660929	7.776358675	8.310233314	9.061128675
ENSG00000064419	TNPO3;TNPO3	0.225758949	0.555695397		7.575126233	7.270578464	8.020268275	7.81978057	7.831342083	7.849402599	8.2342915	7.228314621	7.568410671	7.88007999	8.252872598	8.490874537
ENSG00000064490	RFXANK;RFXANK	0.849746864	0.062550987		6.310428287	6.567345871	7.515897703	6.974707115	7.259073773	7.666108227	7.881345875	7.310187408	7.404203194	7.501787834	8.264048444	8.398980916
ENSG00000064545	TMEM161A;TMEM161A	0.640315586	0.404882299		3.351364018	1.850131317	4.820383223	4.700743762	4.98604134	4.409006619	4.816580252	4.368567224	4.177929748	5.05073937	3.82638171	5.425133305
ENSG00000064547	LPAR2;EDG4	0.791052698	0.236939832		5.253994181	6.004738451	6.090924547	6.064007625	4.971171049	5.191855945	7.521087652	6.344249208	5.93380229	5.680780332	6.790543993	7.813819663
ENSG00000064601	CTSA;CTSA	0.543785573	0.170489558		8.35500613	8.405908143	8.737236525	8.640893822	9.316018541	8.542822169	9.111770004	9.294339074	9.346330005	9.64657689	9.833508564	8.86824073
ENSG00000064655	EYA2;EYA2	-1.45217164	0.082970691		7.110092796	7.304144115	6.426381508	6.874260896	6.932448636	5.270606308	7.13868138	6.723219963	4.91414256	5.063464113	3.443370603	5.787572726
ENSG00000064666	CNN2;CNN2	-0.224390217	0.546725382		9.703466893	9.787200462	9.608731452	10.26844492	9.310178772	9.054515597	9.526468722	9.389704252	9.273741526	9.353357038	10.21448427	9.766228578
ENSG00000064687	ABCA7;ABCA7	0.077885284	0.862054101		5.074992161	5.325225211	5.445245659	5.451166923	4.712606785	4.407197731	5.667991158	5.645266168	5.48410461	4.990624091	5.656988816	5.105955847
ENSG00000064763	FAR2;MLSTD1	0.466297186	0.491918159		5.460476538	5.008923816	4.591382016	4.479015797	5.916574334	3.825416258	6.553333775	5.482214868	5.33611804	5.520292117	5.589293995	6.596332751
ENSG00000064933	PMS1;PMS1	-0.379058379	0.431605045		4.718855319	4.321686423	4.881321033	4.980666508	5.190729418	4.452260023	3.605670926	4.873327954	5.577077704	3.983176038	4.024644143	4.560996742
ENSG00000064989	CALCRL;CALCRL	-0.204600589	0.872484097		6.956219318	6.781964207	7.091784447	6.374064327	7.283658834	5.559699515	8.583099696	8.498911021	5.108851431	5.815198312	4.67320136	8.611602129
ENSG00000064995	TAF11;TAF11	0.255936909	0.765535904		3.177737484	4.273916417	2.62330854	1.350970713	3.552356166	3.990584612	3.578037804	2.332210387	1.814738669	3.197818852	3.79233793	4.055435158
ENSG00000064999	ANKS1A;ANKS1A	-0.975888978	0.039103545		10.16798382	10.15434219	10.29990057	9.90114536	10.14995157	9.295256727	8.969827969	9.923671255	9.774712123	9.004480886	8.340261825	8.803219286
ENSG00000065029	ZNF76;ZNF76	-0.155681999	0.727805789		6.005000631	5.472190754	6.988019985	6.741039508	6.462653753	6.195359214	5.791916931	6.244391238	6.190421474	6.636686822	6.326162137	5.861754673
ENSG00000065054	SLC9A3R2;SLC9A3R2	0.511917307	0.681279628		4.164992983	3.526191536	4.428344091	1.232359294	6.59090003	2.981097689	4.340468982	4.630637864	3.395448107	4.637629952	5.60862712	5.909414546
ENSG00000065057	NTHL1;NTHL1	0.396617262	0.199570526		7.162433627	7.210448287	7.531911651	7.418689204	7.766226093	7.955098294	7.306874657	7.672841118	7.631536502	7.907088351	8.088793538	8.13968078
ENSG00000065135	GNAI3;GNAI3	0.059348777	0.885847797		6.632098049	6.582843038	6.405145889	6.903652924	7.150172753	7.29818357	7.056142373	7.12581742	6.375274241	6.4147336	6.377945358	6.910822588
ENSG00000065150	IPO5;RANBP5	-0.133694837	0.724185995		7.712623979	7.18990262	7.170656182	7.590353505	7.137832396	7.818495901	6.92395732	7.137437945	7.141572778	7.259668891	6.701874763	7.603044699
ENSG00000065154	OAT;OAT	-0.390617762	0.331090314		10.44948193	10.26067142	10.16437021	10.25920421	10.28111401	9.757676853	9.202500737	9.979207953	10.53899592	10.22401132	10.40089758	9.143163795
ENSG00000065243	PKN2;PKN2	0.063954523	0.871675376		6.543475158	6.394511913	7.562215707	7.1959381	6.824664763	6.834803479	6.864685119	7.204824449	7.167633907	6.930827208	7.111855534	6.662179859
ENSG00000065268	WDR18;WDR18	0.928675481	0.016408291		8.35750714	8.363864918	8.731341435	8.612562238	8.715620232	9.369583824	9.356894725	9.227207503	9.229554998	9.402368101	9.764295061	10.0440785
ENSG00000065308	TRAM2;TRAM2	0.675589213	0.049109821		8.073796138	8.464206325	8.571177726	8.774350562	8.389298777	9.241152318	8.930558172	8.939553945	9.508435586	9.112679806	9.409281033	8.769424972
ENSG00000065320	NTN1;NTN1	-1.385029045	0.061543568		8.10531036	8.71910128	9.336043216	8.498464702	7.742952063	7.648710617	6.654320964	6.580579524	8.672876114	7.512928465	5.767213554	6.830787717
ENSG00000065328	MCM10;MCM10	3.21558435	0.006841254		2.7890717	3.340297347	3.445705518	2.263838184	2.763448757	5.143453829	7.301089165	4.649966606	5.000860852	6.057850315	7.389812861	7.409362931
ENSG00000065357	DGKA;DGKA	0.722661425	0.047068029		7.00712821	6.887092641	7.255150403	7.448037817	7.276750678	7.939636803	7.31415632	7.678349428	7.912349871	8.314177171	8.221364296	7.902419736
ENSG00000065361	ERBB3;ERBB3	-0.42685946	0.838391207		7.519947558	5.892378153	3.699714859	3.344251872	5.06144529	3.821418382	5.958245294	9.215723486	4.58747721	0.054045483	4.364243236	4.735663515
ENSG00000065413	ANKRD44;ANKRD44	-0.266707404	0.649279738		5.680491743	5.628330922	7.712623979	6.572934676	6.884998343	5.514286093	6.195879651	6.532386006	6.33845918	6.907548074	6.298038366	5.817582329
ENSG00000065485	PDIA5;PDIA5	0.634732347	0.25972494		7.67481936	7.689302655	8.334226349	7.438043286	8.33565341	7.221626753	8.048675951	8.213462965	8.80398739	9.379478226	9.534758675	8.501999554
ENSG00000065526	SPEN;SPEN	-0.554145129	0.092439573		10.046948	9.95116638	10.47300858	10.06246984	10.0054449	9.551116837	9.376441901	9.8530018	9.9746641	9.631797118	8.97869902	9.509916101
ENSG00000065534	MYLK;MYLK	-2.073869023	0.0153815		11.47653662	11.69358758	11.30327218	11.56787529	11.40734585	9.819822873	7.730483044	10.17581149	10.74859624	9.878656227	8.783607255	8.774004235
ENSG00000065559	MAP2K4;MAP2K4	-0.16376348	0.623472825		8.025387098	7.242979707	7.899322479	7.525819105	8.000984191	7.701379938	7.339996046	7.697829409	7.846132848	7.778126424	7.163611438	7.498869147
ENSG00000065618	COL17A1;COL17A1	0.797738298	0.248380988		3.54450146	2.854226101	2.738414414	2.860700249	5.022300338	3.536368766	5.048617215	4.512938575	3.427537791	4.201636997	3.429914514	5.255353812
ENSG00000065621	GSTO2;GSTO2	-0.1884888	0.806181239		6.613367661	5.864549188	6.829351074	6.23471226	6.014711905	7.493565681	4.646435153	6.352363587	5.925068722	5.579521408	7.342112013	5.520880758
ENSG00000065665	SEC61A2;SEC61A2	0.369090761	0.574204628		3.606770291	3.537395474	4.39522667	2.270725674	4.569725001	4.313086189	2.743656064	3.834417955	4.441373919	4.446923157	4.698734666	3.837223733
ENSG00000065675	PRKCQ;PRKCQ	-0.5588205	0.361119926		5.618405472	5.253633463	4.151119262	4.622847206	4.673424699	3.300112154	5.203426707	4.971171049	4.821168337	3.875273852	3.218094833	4.74621171
ENSG00000065717	TLE2;TLE2	0.744499875	0.095978545		7.315180364	6.96347528	7.031963049	6.826139136	7.695034063	8.851946071	7.708361077	8.187097661	7.656617925	8.206658363	7.514937295	7.250389383
ENSG00000065802	ASB1;ASB1	-0.03161393	0.937937361		7.208565055	7.819419113	7.442182149	7.732225098	7.141572778	7.900339736	7.087233689	7.228891785	7.899322479	7.161866525	7.280600977	7.501997166
ENSG00000065809	FAM107B;FAM107B	-1.017050416	0.041796063		9.721392997	9.515423887	9.409767049	10.49752255	9.153344796	8.774350562	9.233693727	8.891906707	8.694084124	7.997524444	8.05318738	8.852331935
ENSG00000065833	ME1;ME1	0.000913864	0.99835397		7.373331521	7.74219287	7.316686109	7.795845505	7.483925386	7.39918135	7.621387441	7.327802315	8.042306713	8.078894785	7.822636472	6.510961919
ENSG00000065882	TBC1D1;TBC1D1	-1.025345449	0.047294402		5.516858259	4.955654557	6.580909603	5.815751913	6.533441717	4.994919089	4.548172723	4.428743389	5.471361445	4.891015681	4.746914122	4.905117877
ENSG00000065989	PDE4A;PDE4A	-0.042414055	0.942913963		6.124010856	5.729834974	6.819737149	6.546944298	6.076585816	5.8246976	5.820009148	6.136944371	6.67457364	6.787384141	7.046915538	5.22853551
ENSG00000066027	PPP2R5A;PPP2R5A	-0.713877563	0.047294402		8.776802131	8.661686546	9.323168955	8.749399176	9.332130561	8.177702069	8.203288287	8.483475213	8.705847653	8.032395679	8.220658374	7.959952103
ENSG00000066044	ELAVL1;ELAVL1	-0.406653738	0.298191419		5.100193873	5.008359595	5.770730749	5.609944918	4.455500169	4.7070261	4.57641632	5.216222028	5.066890848	4.884144627	4.208464196	4.816880744
ENSG00000066056	TIE1;TIE1	-1.106432193	0.500788949		5.698673556	6.109881833	6.087866527	4.338241125	6.970157671	3.936370338	7.459875015	6.665576109	1.889899474	3.286877452	2.0667643	7.836360959
ENSG00000066117	SMARCD1;SMARCD1	0.475863609	0.098246699		8.694784103	8.88247768	8.822273817	8.764171299	8.553148892	9.320788592	9.206975018	8.999293696	8.856288256	9.156191306	9.377505331	9.617601168
ENSG00000066136	NFYC;NFYC	-0.368758451	0.203228573		8.519659053	7.902419736	8.550665607	8.35947417	8.617806473	8.131323502	7.954351624	8.038536048	8.324148136	7.894779574	8.109607117	7.695979898
ENSG00000066185	ZMYND12;ZMYND12	-0.031632103	0.966023531		4.366751636	4.441644818	3.920203725	3.710109916	4.136342343	3.484022092	2.87604283	4.856928937	4.991432957	4.806999872	4.520800003	3.047421998
ENSG00000066248	NGEF;NGEF	1.104572573	0.076139146		2.878341029	2.232651855	2.221149829	3.19269334	2.447377126	3.822665913	3.238848906	4.030645068	4.442384219	3.797909454	2.095282404	4.465370495
ENSG00000066279	ASPM;ASPM	4.809540245	0.01128728		2.870909931	4.020277277	-0.934948614	4.16830908	3.049326689	4.579925324	7.014474694	6.941875121	8.136126774	8.576779847	9.470981538	7.390042527
ENSG00000066294	CD84;CD84	0.816926482	0.289747085		5.637680374	5.696208921	4.2894162	5.969059521	5.907748984	4.066433674	7.122979114	7.014474694	5.791016723	6.631574042	7.157825901	6.434340828
ENSG00000066322	ELOVL1;ELOVL1	0.147958229	0.68551536		7.070717761	7.077084875	7.299606422	6.701521334	7.661379788	7.44145111	7.502465068	6.90446483	6.813933788	7.443178122	7.43585858	7.62879036
ENSG00000066336	SPI1;SPI1	0.680765841	0.399011871		6.855106424	6.767664067	6.436356925	7.192088603	7.825675615	5.143942733	8.870730588	7.962966548	7.326630821	8.075206897	8.335404648	8.158126942
ENSG00000066422	ZBTB11;ZBTB11	-0.091539357	0.860368794		4.201636997	4.753434458	5.165862509	4.924082303	5.276216735	4.522047586	4.620905997	5.644360179	4.876735974	5.114280811	4.826006898	3.804613259
ENSG00000066557	LRRC40;LRRC40	-0.223169495	0.533463084		6.352110183	5.6980448	5.342382292	5.958245294	5.505576576	5.913903535	5.040348469	5.369016575	5.812250225	5.496492389	5.434296286	5.770408859
ENSG00000066583	ISOC1;ISOC1	0.196771753	0.645107133		7.923372058	8.136126774	7.281587911	7.659739073	7.366542536	8.550420892	7.767086665	7.572152978	8.555190361	7.49816708	7.476597168	7.672102821
ENSG00000066629	EML1;EML1	0.403304394	0.381578783		8.798585203	8.934210993	8.607663575	8.344175604	8.958738296	9.54511333	8.673263488	8.766494456	9.642902614	9.814420003	9.408121443	8.073538563
ENSG00000066651	TRMT11;TRMT11	-0.934072049	0.028753135		8.680570857	8.10363244	8.347985816	8.382879907	8.174672065	7.843036011	7.315505549	7.674495961	7.867950194	7.422665273	6.784971108	6.918509078
ENSG00000066654	THUMPD1;THUMPD1	-0.280997515	0.469958746		9.628568387	9.498591153	8.838125774	9.154938076	9.263239618	9.448509095	8.776802131	9.131830472	9.540441347	9.209035362	8.410390293	8.452856906
ENSG00000066697	MSANTD3;MSANTD3	1.214572395	0.01594614		7.240670188	7.084660657	7.015205393	7.63008507	7.422665273	8.607663575	8.61340715	7.684590143	7.932090707	8.713358675	9.002250482	8.899247244
ENSG00000066739	ATG2B;ATG2B	-0.223969827	0.709426455		3.927876548	4.367610097	4.875948597	4.739364244	4.60086441	3.940631909	3.947959715	4.720424588	3.875273852	4.835500195	5.501846418	3.12690399
ENSG00000066923	STAG3;STAG3	0.472090292	0.62483385		2.368995978	2.041007421	4.054053126	2.04195469	3.476172981	4.686823207	1.010279284	3.878742014	3.196801688	2.607242477	4.591382016	2.908419235
ENSG00000066933	MYO9A;MYO9A	-0.560699026	0.073673334		8.482090766	8.45832171	9.111014875	8.612906453	8.839556544	8.060302514	7.881067451	8.307085571	8.417411624	8.345518351	8.070102156	7.899065635
ENSG00000067048	DDX3Y;DDX3Y	-0.696995	0.466092117		3.900974976	2.102102108	3.733646104	2.845007232	3.577879543	3.524718158	3.50053439	3.508077444	3.782371868	1.711182105	0.120065231	1.597539755
ENSG00000067057	PFKP;PFKP	0.056399045	0.913869062		9.426786589	9.284128201	10.03008636	9.563375335	9.878656227	10.49849522	9.599751645	8.6737034	9.78037359	9.403942975	9.686186742	10.20858554
ENSG00000067066	SP100;SP100	0.882984135	0.045249949		6.06222168	6.758235209	6.958506316	7.370250609	6.657471376	7.951098173	8.054098506	7.166613023	7.425084114	7.978200207	7.352176761	7.58297743
ENSG00000067113	PLPP1;PPAP2A	-0.103192651	0.832760434		10.27210369	9.742825446	9.529794208	9.752605439	10.24205224	9.965088449	9.090896556	10.59461573	9.500347555	10.38174193	9.805276815	9.294817842
ENSG00000067182	TNFRSF1A;TNFRSF1A	0.423229987	0.188164613		10.02194465	9.996087871	10.43461363	9.670154671	10.64914748	10.74432174	10.84770101	10.44446416	10.19492795	10.61604335	10.4928366	10.70304272
ENSG00000067191	CACNB1;CACNB1	-0.448283219	0.331112188		5.847040804	5.630301494	6.665166764	5.911309529	5.354666546	5.73227707	4.554660678	5.064168482	6.104084795	5.248007619	5.989964142	5.340733873
ENSG00000067208	EVI5;EVI5	-0.135957616	0.779073338		8.576779847	8.3064778	10.02785901	9.429726422	9.186436674	8.617806473	9.079258895	9.219387087	8.722140835	9.14728609	9.31353497	8.68707399
ENSG00000067221	STOML1;STOML1	0.381930359	0.323789565		5.741315967	6.009924215	6.55621557	6.724097697	6.595493516	7.165325097	6.639716502	6.171301717	6.248526108	7.209483584	6.820647443	6.696377813
ENSG00000067225	PKM;HEL-S-30	1.298475026	0.023925989		9.041624932	8.816448991	9.249648704	9.410776531	9.702092841	10.348311	10.88740189	9.514058727	9.925343027	10.85169127	11.33355791	10.93779016
ENSG00000067248	DHX29;DHX29	0.268519968	0.345390086		8.869739725	8.578020136	8.320559591	8.807867181	8.588691028	9.146275652	8.514108449	8.725207067	8.775418018	9.067552676	9.135657989	8.946248653
ENSG00000067369	TP53BP1;TP53BP1	0.64936413	0.052306218		7.574829637	7.561960728	7.440649114	7.522181326	7.381527378	7.918422015	7.892421385	7.995623581	8.07297613	8.133241386	8.835875769	8.170596099
ENSG00000067445	TRO;TRO	0.349653992	0.454853243		7.586401472	7.852660587	8.798820727	8.017285022	7.566609692	8.180867418	7.483115215	8.699303842	8.912253752	8.051552645	8.89509294	7.975880632
ENSG00000067533	RRP15;RRP15	0.308306579	0.428129522		7.461104502	7.396236569	7.017860681	6.880483504	7.185922033	8.302933144	7.945506459	6.966701547	7.061024418	7.172981477	7.476015458	7.551233757
ENSG00000067596	DHX8;DHX8	0.578807222	0.063230971		5.001621219	4.931492072	4.954980272	5.398894494	4.992303467	5.508801639	5.676820839	5.190484885	5.572616561	5.753057593	5.976434669	5.764442499
ENSG00000067606	PRKCZ;PRKCZ	0.355212839	0.603420091		4.350263851	4.910090309	3.442737856	4.172653122	4.632866693	5.162668058	4.775138534	4.544652916	3.929361154	5.046517689	3.132463824	6.007744258
ENSG00000067829	IDH3G;IDH3G	-0.086444954	0.812828173		8.437905175	8.640381968	9.106385488	8.734238127	9.088564067	8.362794669	8.516875589	8.446999721	8.645728314	8.813308872	9.230893476	8.988749436
ENSG00000067836	ROGDI;ROGDI	-0.184380744	0.745610806		5.158684005	4.835700278	6.72931076	6.114245407	5.741315967	5.321699049	5.494939404	5.403041346	5.969059521	5.902986675	5.975476802	4.653090981
ENSG00000067840	PDZD4;PDZD4	-1.587308256	0.036813911		6.091249821	6.422272028	6.450111277	6.679426613	5.795854465	4.983294627	4.115471946	6.435961229	4.102317151	3.575169506	4.294634716	5.396472921
ENSG00000067992	PDK3;PDK3	-0.312266727	0.396024354		7.97321634	7.959681491	7.362805625	7.418406707	7.59802346	7.878599063	6.863240963	7.031696241	7.259917412	7.697829409	7.768954439	6.950882453
ENSG00000068001	HYAL2;HYAL2	0.167670374	0.876544045		7.96618876	7.637959402	7.673017857	5.925932977	8.725789545	6.422704794	8.926919496	8.070356588	6.555530593	6.843826857	7.687369384	9.767428863
ENSG00000068024	HDAC4;HDAC4	-0.830145398	0.411165061		5.785815736	5.56655368	6.385165771	6.223090414	5.753738767	6.183767959	4.952202618	6.27022486	5.545434671	5.572816319	1.596287334	5.66835857
ENSG00000068028	RASSF1;RASSF1	0.433517116	0.279548394		7.035456759	7.691496478	7.14099026	7.086898382	7.180495998	7.119566797	7.815740643	7.256253986	7.356886804	7.377126353	8.406985147	8.291533112
ENSG00000068078	FGFR3;FGFR3	-0.7689597	0.491873663		4.846845798	5.756316665	5.953146484	3.203037767	6.49699802	2.643326797	4.934995276	6.278690863	4.272427864	2.928100047	4.05194976	6.266674119
ENSG00000068079	IFI35;IFI35	0.512053635	0.098119904		8.03169569	8.076753613	7.626080609	8.03316858	8.325115632	8.762561762	8.774350562	8.426131803	8.168638526	8.769751246	8.559335406	8.253545917
ENSG00000068120	COASY;COASY	0.502441961	0.140629143		8.406985147	8.511507572	9.069338859	8.870730588	8.523102416	9.00072511	9.502833594	9.004480886	8.641474499	9.051602671	9.499190547	9.551116837
ENSG00000068305	MEF2A;MEF2A	-0.770978257	0.085435491		7.227396454	7.773221644	8.311470419	7.926791141	8.096506443	7.306027046	6.660121432	7.542532786	7.610375254	7.169705575	6.214225075	7.169705575
ENSG00000068308	OTUD5;OTUD5	0.200859748	0.598805388		5.718483832	5.77253549	6.471388923	5.900481152	5.607359315	5.6043765	5.781034415	5.758736496	6.10062723	6.265633985	6.660560733	6.493397076
ENSG00000068366	ACSL4;ACSL4	0.116034204	0.760691694		9.162341224	8.82475099	8.314177171	8.472676625	8.513858636	8.912253752	9.059313362	8.507872322	8.437905175	8.771885579	8.405717575	9.320218165
ENSG00000068383	INPP5A;INPP5A	-1.229367076	0.01878019		9.494807794	9.546508275	10.2678506	10.02194465	9.919611963	8.598123982	7.857758355	9.132837968	9.397804245	8.679816103	8.464206325	8.214896083
ENSG00000068394	GPKOW;GPKOW	0.103028529	0.842253843		6.524046589	6.977413882	6.726551967	7.593524087	6.458932163	7.666713992	6.843826857	6.595297619	7.729528979	6.99230732	6.554620621	6.331560481
ENSG00000068615	REEP1;REEP1	-3.678684152	0.003623517		9.399974267	9.563375335	9.939370141	9.525069138	9.517037849	5.477391739	4.486985898	7.104270605	7.340841737	5.931309572	4.954582994	6.076585816
ENSG00000068654	POLR1A;POLR1A	0.263204593	0.623569174		3.814187397	3.7277691	3.44492675	2.480120328	2.610855708	3.691546448	3.561163587	3.353618294	3.568947792	2.4003901	3.476507416	4.299261512
ENSG00000068724	TTC7A;TTC7A	1.586486213	0.080408627		1.747389548	4.287820958	3.352580578	0.69684226	1.586474614	3.136830218	4.223680482	3.195170716	3.764108319	3.648767986	4.997846975	4.478549933
ENSG00000068745	IP6K2;IP6K2	0.11600826	0.786584484		6.555530593	6.788409046	5.970240287	5.836197837	5.975801205	5.806028321	6.122197056	6.499147167	5.976434669	6.399115881	6.680494556	6.905290722
ENSG00000068796	KIF2A;KIF2A	0.418869639	0.131682888		6.880237368	6.730296222	6.558868683	6.792505305	6.850751926	7.233039606	7.346175957	6.978022835	6.93429239	6.920974465	7.35356325	7.503742274
ENSG00000068831	RASGRP2;RASGRP2	-1.785102728	0.01594614		6.208816295	7.062985136	8.023275316	7.264255859	6.421746076	4.650494603	5.554783756	5.33527958	6.191316285	4.2281676	4.897371618	5.620377615
ENSG00000068878	PSME4;PSME4	0.976305668	0.021824616		8.358118415	8.250381329	8.315039487	8.609356062	8.082028191	8.978279731	9.597269323	8.8037837	8.97018241	9.432159776	9.987424618	9.325932998
ENSG00000068885	IFT80;IFT80	0.838800701	0.055367081		4.054886671	3.460015136	3.770563735	4.018436556	4.625071141	4.94371461	4.45777616	4.71213957	5.632819883	4.560996742	4.960081655	4.504638823
ENSG00000068971	PPP2R5B;PPP2R5B	-0.743767481	0.084679288		6.949276952	6.625543599	7.872271639	6.483578318	7.040973503	6.022693603	5.78538289	5.851002144	6.440652104	6.680494556	6.49764765	6.476056299
ENSG00000069011	PITX1;PITX1	-0.474716826	0.730260833		6.376022215	5.502092509	6.800163485	6.463908006	3.732254002	2.910423562	3.526711119	4.631026265	4.969125618	6.236519597	7.54164338	7.285748979
ENSG00000069020	MAST4;MAST4	-0.67964954	0.224501417		5.86358789	5.802450966	5.491768456	6.369551807	5.01615709	3.765010613	6.134163839	4.376133379	5.268231135	5.278931113	5.276718487	5.10418735
ENSG00000069188	SDK2;SDK2	-0.64973807	0.42215707		4.433080963	4.348305374	7.256482338	5.21864557	5.329137593	4.964533099	4.011908852	5.410330928	5.902986675	3.306447451	4.419564509	4.655974572
ENSG00000069399	BCL3;BCL3	0.890620962	0.191011013		7.828493225	8.084542674	7.510259384	6.988019985	8.581110552	9.733348239	9.494807794	7.718045788	7.331308414	8.771583225	8.242610127	9.532039296
ENSG00000069424	KCNAB2;KCNAB2	0.072056888	0.925695213		3.502004647	4.007117443	1.512035695	3.756994435	4.201477822	3.38767272	4.027177943	2.792445386	2.897635031	3.819531264	3.294667944	4.056749984
ENSG00000069431	ABCC9;ABCC9	-0.1728173	0.805362119		5.686285648	4.805244468	4.216940597	4.394527175	5.564823226	5.250032691	5.39173748	4.96212698	4.387305323	3.115572155	4.914847677	5.303606153
ENSG00000069493	CLEC2D;CLEC2D	0.492400483	0.10946621		12.61625108	12.71881111	11.9329695	12.17017326	12.14838347	13.01625359	12.8085932	12.48385633	12.71028599	12.97226095	12.76942485	12.90735226
ENSG00000069535	MAOB;MAOB	-1.850192288	0.113781403		8.614592068	8.218926437	7.735070587	9.312592345	8.622609017	8.328961643	6.725562581	7.930865637	7.531673869	7.642249576	4.878579201	3.516068112
ENSG00000069667	RORA;RORA	-0.737297006	0.124099879		7.889541684	7.39918135	7.668469485	7.806465201	8.095568975	7.395279633	7.106735661	7.207993361	7.591909756	7.04673987	5.621550817	7.271629232
ENSG00000069702	TGFBR3;TGFBR3	-0.525814716	0.394090651		10.34679515	10.10023656	9.936659285	9.376441901	10.40204742	9.919171416	10.348311	10.39611131	9.449854547	9.448509095	7.756302119	9.228089945
ENSG00000069849	ATP1B3;ATP1B3	0.941536609	0.026142553		9.903447165	10.30143675	10.48447048	10.42858002	10.30907157	11.24881765	11.72798	10.77161739	10.66846842	11.06174515	11.45182052	11.65811551
ENSG00000069869	NEDD4;NEDD4	-0.560411228	0.12247602		7.36046963	7.128763553	7.472209928	7.066465965	7.488592129	7.282884555	5.958502604	6.964993471	6.9568187	6.717580469	6.465487554	6.853955738
ENSG00000069966	GNB5;GNB5	-1.228558837	0.045140472		7.818495901	7.606013531	8.53581891	7.994028087	8.066263595	7.290509188	5.745784828	7.404566824	7.652005277	7.071428038	5.94760655	6.317055469
ENSG00000069974	RAB27A;RAB27A	-0.615073971	0.235952644		6.936292829	6.59488694	8.350464981	7.220404448	7.403989401	7.317083334	6.562385923	5.788956843	6.603244444	7.313805441	6.213937849	7.00352241
ENSG00000070010	UFD1;UFD1	0.423284778	0.327257124		4.907051688	3.806204429	4.356296666	4.543490934	4.951659126	4.720117001	5.200281877	4.349501869	4.242964468	5.315398491	5.33148775	5.393825968
ENSG00000070081	NUCB2;NUCB2	0.622167464	0.101154446		9.226721412	9.036790405	8.759839261	9.430122576	8.570715274	9.224787222	9.559924045	9.449225422	9.832280695	10.24817783	9.906445546	9.168195988
ENSG00000070087	PFN2;PFN2	-0.921801434	0.064068199		11.03162333	10.94764132	10.97233294	11.12312362	10.95530263	10.39492565	9.092395893	10.6611617	10.54775249	10.46282125	10.24074364	9.189622716
ENSG00000070159	PTPN3;PTPN3	-0.699096358	0.134209167		6.156904812	6.078451434	6.989923509	6.085269764	6.743838068	6.064915824	5.008359595	5.339245013	6.11183509	5.961207035	6.430278581	5.066626979
ENSG00000070190	DAPP1;DAPP1	-0.132692083	0.72562083		12.25789193	12.2368594	13.27801496	12.66745133	12.68944266	12.03043264	12.5913704	12.78904941	12.34348999	12.77231292	12.57888424	12.34714021
ENSG00000070214	SLC44A1;SLC44A1	0.450163409	0.201848485		10.12698189	10.45450597	10.19063708	10.62046361	10.25202909	11.37220667	10.32180073	10.46094217	10.98826005	11.21110104	10.74859624	10.35070166
ENSG00000070366	SMG6;SMG6	0.841276996	0.050444767		3.984031485	4.041238601	4.47700374	4.714554908	3.747604378	5.622580467	4.609748462	4.441644818	5.024224809	5.108355505	5.314295923	5.118295348
ENSG00000070404	FSTL3;FSTL3	-1.033345993	0.04286212		9.971822295	9.557169006	10.11478865	9.70761348	9.436258677	8.663253879	9.064436682	8.552276769	7.664752325	8.605623966	8.897442534	9.621504846
ENSG00000070413	DGCR2;DGCR2	-0.357482041	0.238307633		7.771688858	7.559825222	8.467801564	8.06367766	8.030865183	7.660577846	7.341544619	7.55831509	8.007490986	7.634306472	7.650979914	7.495812665
ENSG00000070423	RNF126;RNF126	0.140869237	0.686344208		6.767340962	6.51020573	6.448136464	6.905290722	6.779194046	7.326842012	7.002152292	6.638480371	6.461165417	6.842839331	6.351007934	7.137832396
ENSG00000070444	MNT;MNT	-0.010985042	0.976048793		7.903002709	7.854866514	8.678329707	8.508508281	8.132856985	8.476066914	8.137919468	8.045903241	8.241590435	8.168638526	7.937308489	8.424267505
ENSG00000070495	JMJD6;JMJD6	-0.309264889	0.471879243		5.737197038	6.142464291	6.713195403	6.0567489	6.767664067	6.254903137	6.137328504	5.121556725	5.6091746	5.970999941	6.12340444	6.601956006
ENSG00000070540	WIPI1;WIPI1	0.48763573	0.231434973		7.350925925	7.192856958	7.855166863	7.663450654	7.950459666	7.355743104	7.856808951	7.809375212	7.9902078	8.887485974	8.553148892	8.178684269
ENSG00000070614	NDST1;NDST1	0.239170876	0.783180848		5.766338348	5.938761201	5.931742853	4.890773038	5.044944424	5.247068854	6.331799251	4.205735785	5.562080589	5.174220237	5.770176515	7.98469871
ENSG00000070729	CNGB1;CNGB1	-0.3438108	0.680644032		2.959022096	2.683176317	4.235674221	3.395171135	3.989377923	4.383658678	2.001756133	3.498696374	1.925892351	4.678847145	2.314621417	2.95724267
ENSG00000070756	PABPC1;PABPC1	0.448705096	0.113781403		12.13484501	11.89861159	11.81284594	11.61056304	12.09736554	12.0213836	12.38332764	12.34714021	12.17940624	12.60061961	12.54258163	12.44240031
ENSG00000070759	TESK2;TESK2	-0.359814538	0.358727723		5.6091746	4.827267749	5.999220734	5.6793095	6.205004768	5.271731932	5.11102672	5.892378153	5.584534438	5.203803328	4.984408433	5.081383518
ENSG00000070785	EIF2B3;EIF2B3	0.589921109	0.106644845		7.245067765	7.165923995	7.130125717	7.800194554	6.911238572	8.251361214	8.160592504	7.227008416	7.652292163	7.755033768	8.1459133	7.690817245
ENSG00000070882	OSBPL3;OSBPL3	0.109614416	0.90434668		4.489302081	4.841680325	4.385822376	4.912105638	4.543724766	2.625138139	5.805556874	5.709830994	4.1117433	3.835087311	5.62366966	5.497963896
ENSG00000070886	EPHA8;EPHA8	-0.765240748	0.282747781		4.259734979	4.707333177	3.743199337	3.440755574	4.832527017	3.696243146	3.496533933	3.384997473	3.218844701	1.38039533	4.444292034	4.398978266
ENSG00000071054	MAP4K4;MAP4K4	0.847767932	0.039390944		7.59802346	7.614166523	7.550445904	7.140076152	7.414970153	8.128388269	7.8407345	8.078894785	8.261787006	8.640893822	9.115655983	8.112776227
ENSG00000071073	MGAT4A;MGAT4A	1.044626013	0.047866235		5.782348015	6.039153532	4.595379532	5.892378153	5.596917258	6.344069676	7.307164371	6.702848671	5.763562423	6.646054624	6.59090003	7.026429381
ENSG00000071205	ARHGAP10;ARHGAP10	-1.020738003	0.043630154		8.874260896	8.385112608	9.45724748	8.812087756	9.502833594	8.17079937	7.385408603	8.286802618	8.604858229	8.051783185	8.181821631	7.217519614
ENSG00000071242	RPS6KA2;RPS6KA2	-0.566051427	0.220375536		9.040828062	9.040521794	8.689133493	8.702810932	9.375752781	7.658583536	8.961840631	9.049210628	8.227442184	7.731832878	8.057336	9.140060043
ENSG00000071243	ING3;ING3	-0.285657457	0.611705523		6.146990362	6.854916992	4.846042936	5.739895076	5.151005982	5.774569387	5.358938437	5.582102229	5.758736496	5.011616395	4.662442511	6.086384236
ENSG00000071246	VASH1;VASH1	0.735933135	0.148112516		7.022351166	7.160646955	7.961999463	7.10708104	7.523540002	7.009306858	8.461081168	8.314385207	7.716128036	7.57167681	8.757408345	8.807411598
ENSG00000071282	LMCD1;LMCD1	-1.050634382	0.063578004		11.80520619	11.34489228	11.68454701	11.76306834	11.66129979	11.2890967	9.48863872	11.25236326	11.18253154	11.02783897	9.793714819	10.17399437
ENSG00000071537	SEL1L;SEL1L	0.148439867	0.707934407		4.841680325	4.192924798	4.47161019	5.023055704	4.737539132	5.359257599	4.431580841	4.822182534	4.582265147	5.3541732	4.434313302	4.628840655
ENSG00000071539	TRIP13;TRIP13	2.992370102	0.006115281		4.672241457	4.994419516	3.680316479	4.190494762	4.489485776	6.553682892	7.836360959	5.735954813	6.777160612	7.787135965	8.736870012	8.357166648
ENSG00000071564	TCF3;TCF3	0.544809699	0.158370973		6.614246193	6.202782659	7.136701006	6.746206603	6.752485019	6.618548338	6.864073449	7.280600977	7.407968756	7.00352241	7.894017391	7.578326645
ENSG00000071626	DAZAP1;DAZAP1	0.608005124	0.113781403		7.621155899	7.645105744	8.070102156	7.738204427	7.720978161	8.546672638	8.453537333	7.754508077	7.892968353	8.2465316	8.481302171	9.194280637
ENSG00000071655	MBD3;MBD3	0.453136012	0.244505798		6.133531469	5.999220734	7.151511817	6.540668507	6.815332056	6.796549736	7.039899469	6.338148579	6.854575452	7.191208289	7.525819105	7.122121872
ENSG00000071894	CPSF1;CPSF1	0.427186885	0.343748791		7.264636823	8.12271361	8.915025457	7.442468323	7.71758321	8.189606656	8.084889155	7.883437535	8.305711571	8.409618779	9.08538721	8.279055681
ENSG00000071909	MYO3B;MYO3B	-0.245339691	0.692269595		7.543098345	6.702848671	9.475192724	8.514108449	8.322344162	7.425084114	7.964395166	7.959681491	7.782802343	7.871964361	7.972943036	8.086380945
ENSG00000071967	CYBRD1;CYBRD1	-0.883605576	0.146954033		12.5239123	12.27842506	11.97679107	12.26060586	12.32910061	11.68454701	11.09770033	12.65654441	12.13484501	11.64463098	10.29569318	10.21716891
ENSG00000072062	PRKACA;PRKACA	-1.599839372	0.263364618		2.992214446	3.347621723	4.537374351	4.176262127	4.092591406	1.996742326	-2.408385683	3.789034337	1.423830923	2.542120832	3.834117554	4.428153783
ENSG00000072110	ACTN1;ACTN1	-0.74924333	0.074799578		12.27654145	12.29757376	13.26785704	12.63031969	12.62741396	12.61625108	11.26324866	11.69581856	12.03548645	12.03426628	11.85169673	11.59811719
ENSG00000072135	PTPN18;PTPN18	-0.274634871	0.766064939		3.533773882	1.800793486	4.477245361	3.28368313	4.200304244	4.18087746	3.6461592	3.015198702	3.457259384	2.369597974	4.273621813	1.348961516
ENSG00000072163	LIMS2;LIMS2	-1.829387796	0.008173798		9.434099212	9.551670392	10.123198	9.908718654	9.897555678	8.397489819	6.975975183	8.83334806	8.564839989	7.990696241	7.628553442	7.284721402
ENSG00000072195	SPEG;SPEG	-0.182198358	0.662013046		3.792979215	4.284937522	4.379724226	4.111991954	3.823428386	3.364837136	3.807295152	3.152974494	4.425606333	4.310581519	3.911948464	4.30165422
ENSG00000072210	ALDH3A2;ALDH3A2	-0.170774333	0.764603476		9.81048295	9.839855216	9.548669541	10.17929955	9.456138765	10.11916291	9.299870819	9.916587261	10.67840383	9.757676853	8.526841533	8.874260896
ENSG00000072274	TFRC;TFRC	1.502377159	0.02340845		8.313014516	8.106345702	7.745552652	8.375687629	8.074778356	10.43461363	9.893984942	8.369110914	8.918688255	9.684947043	9.445660499	10.63116523
ENSG00000072310	SREBF1;SREBF1	0.399918636	0.343818772		7.340271173	7.001510657	7.002660895	6.245721351	6.383208508	7.154748251	7.383215248	7.804476968	6.730296222	6.809330833	6.723782429	7.756302119
ENSG00000072364	AFF4;AFF4	-0.604171299	0.158223654		9.274804434	8.844341083	7.773785389	8.307326057	8.316183765	7.975880632	7.629744201	7.212058586	8.366135526	8.082028191	7.936935869	8.09103492
ENSG00000072422	RHOBTB1;RHOBTB1	-0.275067501	0.702028686		5.939881943	5.281008262	5.655155735	6.219869752	5.585957617	4.132035525	4.245125967	6.044244377	5.958245294	6.173102042	6.661847915	5.014549008
ENSG00000072501	SMC1A;SMC1L1	0.163897444	0.764228019		4.910443902	4.276824175	4.26093496	3.660184768	4.324827881	4.531247947	3.109437624	4.223387795	4.791639583	4.623663222	4.831267716	5.043140179
ENSG00000072518	MARK2;MARK2	0.192657085	0.656827659		5.878550266	5.875120479	6.806922049	6.382826314	6.149940956	6.322404286	5.653839355	6.550669224	6.155570544	6.237951605	6.901164974	7.057703696
ENSG00000072571	HMMR;HMMR	1.879416651	0.044917916		5.649595342	5.563873808	4.596699046	5.211611504	5.20999408	4.484868963	7.099303621	7.064101424	7.752434841	7.833515047	8.439431153	7.206744797
ENSG00000072682	P4HA2;P4HA2	0.87104292	0.084679288		9.104833811	9.122538133	8.497065024	9.031706991	8.201370683	9.200313564	9.258141525	9.059313362	10.41844824	9.800945024	10.56736766	9.333291561
ENSG00000072694	FCGR2B;FCGR2B	-0.498749734	0.448478053		7.644857073	8.211982687	6.300751929	7.305272892	7.028204454	5.587779916	7.24570291	7.896352992	7.145560282	6.49664194	7.347898587	5.876311885
ENSG00000072736	NFATC3;NFATC3	0.139599466	0.743550192		5.224391101	5.612846976	6.391312511	6.066354234	6.248526108	6.156214165	5.593493611	6.020099446	6.134738443	5.848732594	6.722670938	5.862050367
ENSG00000072756	TRNT1;TRNT1	0.449107567	0.203770553		7.081046635	6.565172316	6.260736287	6.571797687	6.667713338	7.595199288	7.396538852	6.616089314	6.754533464	6.913798965	6.833943809	7.438702045
ENSG00000072778	ACADVL;ACADVL	0.612563603	0.060476218		10.82082915	11.06174515	11.3663938	11.14962329	11.05361166	11.33830518	11.37220667	11.68881591	11.82155039	11.90494841	12.11849697	11.67670596
ENSG00000072786	STK10;STK10	1.086544894	0.050988272		5.372019476	4.619587321	5.473838204	4.958604681	5.318898864	5.848732594	7.130639543	6.277523234	5.452108766	5.519673676	6.389059955	7.028204454
ENSG00000072803	FBXW11;FBXW11	-0.364627425	0.185785638		9.844685367	9.560346783	9.523272408	9.578593844	9.623800119	9.422574877	8.987899227	9.489604146	9.619882485	9.176111051	9.054515597	9.079998569
ENSG00000072832	CRMP1;CRMP1	0.198058994	0.864356776		3.481044432	4.397074587	4.228973339	3.545208531	4.282375305	4.623663222	4.207238494	5.534998477	3.49602766	0.922062328	5.087775533	5.423193917
ENSG00000072840	EVC;EVC	-0.510791846	0.335925704		7.312256744	7.797747112	8.351645554	7.851542927	7.567771307	7.223104898	6.676749768	7.522794928	8.244872792	7.713532925	7.511168343	5.965582524
ENSG00000072849	DERL2;DERL2	0.34013528	0.222328047		7.747518987	7.790005011	7.622794946	7.543498203	7.876231449	8.192377154	7.884790821	7.725358759	7.755477818	8.277293445	8.359982305	8.197734692
ENSG00000072858	SIDT1;SIDT1	-0.644960418	0.407500833		3.964049238	3.391536782	2.721348815	2.627382246	3.042759888	2.652535597	1.003649726	2.799041081	3.642303014	0.7733457	3.47633243	3.183977281
ENSG00000072952	MRVI1;MRVI1	-2.312113138	0.033748175		8.256453088	6.994348911	7.197671795	6.930247684	9.088080628	5.206918235	4.772457896	4.529022559	7.162222123	6.755889026	5.716831257	3.525389884
ENSG00000072954	TMEM38A;TMEM38A	-1.697417847	0.026208893		4.366297032	4.528114935	5.577077704	4.965634698	4.63791971	4.580359581	2.683414624	3.088154829	3.559753653	2.87146361	3.438911587	1.601078901
ENSG00000073008	PVR;PVR	0.577618172	0.246978601		6.125834154	6.353239296	6.688928653	6.521365507	6.615136259	7.729163223	6.945997397	5.994361131	6.282570279	6.864890602	7.562723242	7.889926747
ENSG00000073060	SCARB1;SCARB1	-0.875978709	0.155864854		7.487323947	7.544759698	7.610000157	7.106078166	8.704471544	5.911873944	7.821883017	7.031341156	5.862549089	6.322404286	7.006231813	7.745552652
ENSG00000073111	MCM2;MCM2	2.62752985	0.008173798		4.129827841	3.563515708	4.293032727	3.570960745	4.585701693	5.829134376	7.180824165	5.390365029	5.91800261	6.378510756	7.830661608	8.065464605
ENSG00000073146	MOV10L1;MOV10L1	0.358975981	0.654651725		3.56954699	3.042759888	4.532498999	3.445848512	1.423830923	3.410626033	2.104880755	3.972726653	4.586231514	3.886347239	3.260820726	3.711478387
ENSG00000073331	ALPK1;ALPK1	0.753748502	0.047068029		6.380037437	6.182700242	6.921295882	6.992566784	6.639058908	7.704121518	7.679477988	7.157825901	7.028956957	7.669279102	7.085873941	7.312627058
ENSG00000073417	PDE8A;PDE8A	-0.181458019	0.68594441		5.188366107	4.967247474	6.022032625	5.484379205	5.239681389	4.926604844	5.365628505	5.63933984	4.558351523	5.243217026	4.747167702	5.911873944
ENSG00000073605	GSDMB;GSDMB	-0.02885329	0.960618918		7.375120255	7.285418865	8.457229008	7.838259112	6.839828611	6.859030298	7.330974226	7.671449071	8.035644802	7.64755844	8.154639913	7.012928409
ENSG00000073712	FERMT2;PLEKHC1	-0.596099033	0.070908798		12.51247185	12.32910061	12.06793848	12.00531261	11.81473506	11.76490517	11.39446002	11.75720789	11.93504089	11.35278721	11.22787221	11.41641543
ENSG00000073737	DHRS9;DHRS9	0.146301079	0.903778324		4.869893116	5.631496924	4.15170217	7.532238245	5.357544263	3.970563798	6.274344418	7.572693406	6.916766826	5.44210118	4.562359667	4.845302865
ENSG00000073756	PTGS2;PTGS2	1.625918143	0.120535515		5.836757828	6.225618709	5.482987642	5.6091746	5.794416646	7.570953158	9.107046506	5.864801233	7.565700744	5.970240287	5.89072465	9.940498015
ENSG00000073792	IGF2BP2;IGF2BP2	0.288852291	0.712214292		7.931112153	7.564860561	7.476597168	7.29986647	8.330642202	7.135799564	9.353357038	8.936727737	7.118811328	6.966701547	7.367718766	9.187160031
ENSG00000073803	MAP3K13;MAP3K13	-0.743691208	0.319473124		4.867662254	3.396215672	5.440421717	4.716701778	5.314813604	4.761218244	4.505420961	4.667749097	4.309702984	3.878611569	1.864793113	4.036806611
ENSG00000073849	ST6GAL1;ST6GAL1	0.057544714	0.921880564		9.318615112	9.720017788	9.163999302	9.75566875	9.993231376	10.23237895	9.023425309	10.07328603	10.29058337	10.17581149	8.857499602	8.881973508
ENSG00000073861	TBX21;TBX21	0.080402134	0.878566807		4.09130124	4.607323211	5.154726989	5.611961101	5.39689312	5.481967945	5.33527958	4.741523075	4.733133038	5.67415243	4.635269156	4.768577637
ENSG00000074047	GLI2;GLI2	-0.40974186	0.531805655		4.766321649	4.418798478	5.69446905	4.850529918	4.80788141	3.611136962	5.333629818	5.341263152	4.646435153	4.529472409	2.929854422	5.093215771
ENSG00000074054	CLASP1;CLASP1	-0.608827521	0.14667477		8.570317956	8.702151902	10.05929578	9.261994511	9.353357038	8.547920954	8.543632754	9.026202224	8.897809464	8.529938434	8.066741486	8.451926099
ENSG00000074181	NOTCH3;NOTCH3	-0.201230392	0.593748817		9.776564794	9.80449407	10.78298347	10.41448652	10.14176741	10.13448536	9.629568091	10.05189545	9.981670022	10.25920421	10.35911371	9.463865185
ENSG00000074219	TEAD2;TEAD2	0.5165817	0.126149063		9.798737634	9.754112346	9.559197722	9.548057598	9.48863872	10.68413232	10.16060637	9.68661958	9.851093434	10.10391983	9.893079876	10.64486212
ENSG00000074266	EED;EED	0.055663973	0.881477656		6.361685556	6.306887049	5.624519134	6.106300575	5.778472223	6.512719607	5.847853632	6.294796618	6.008671311	5.950333797	6.309672793	5.714610405
ENSG00000074370	ATP2A3;ATP2A3	0.618907241	0.368149032		4.750319223	4.094126259	6.112567324	4.544565135	4.730338344	6.218666491	4.412749691	4.797297337	6.19515268	6.697495838	4.747520598	5.188150853
ENSG00000074410	CA12;CA12	1.993284681	0.028723955		5.336316955	6.872027176	7.449456553	6.943736173	6.919859664	8.712437582	9.813952221	7.483635228	8.492478129	7.327509531	9.923671255	9.129263953
ENSG00000074416	MGLL;MGLL	-1.047378094	0.062472275		7.60967593	7.385601873	8.069769287	8.235936672	8.71873424	6.857698647	7.9580933	7.345683779	6.403006398	6.181158619	6.553333775	7.396984027
ENSG00000074527	NTN4;NTN4	-0.929957895	0.063343558		9.344810969	8.85791601	9.604747429	9.556025076	9.006200109	8.544979111	7.942976563	9.222792247	8.589539546	8.678329707	8.082861163	7.346395831
ENSG00000074582	BCS1L;BCS1L	0.039539112	0.917632053		7.303291245	7.145560282	7.940204345	7.217937347	7.833850226	7.804078089	7.458075996	7.416558571	7.118365956	7.466416671	7.623994122	7.806465201
ENSG00000074590	NUAK1;NUAK1	-0.777237922	0.078857952		10.42085816	9.60089265	10.31950165	10.95044144	10.71014433	9.659408708	9.430122576	10.24205224	9.689037718	9.321325644	9.043135037	9.976826147
ENSG00000074621	SLC24A1;SLC24A1	0.391714988	0.670530944		5.879607754	6.2839314	2.225748757	5.082875423	5.086069544	4.678639291	5.412169097	5.603063992	4.647784201	5.766141134	5.135743756	5.879989475
ENSG00000074657	ZNF532;ZNF532	-0.483609214	0.220398038		9.36838685	9.130660391	9.911737414	9.743391262	9.303047801	9.188859557	8.387835107	9.216084249	9.786783874	9.131502801	8.843107324	8.500675796
ENSG00000074755	ZZEF1;ZZEF1	-0.473950113	0.103811584		7.920766101	8.207975309	8.60249808	8.356570814	8.441732036	7.839514344	7.548350307	8.12430125	7.77031701	7.859777648	7.689302655	7.992145273
ENSG00000074800	ENO1;ENO1	0.873003345	0.060417924		12.09324952	12.15087156	12.09577149	12.4803545	12.60061961	13.64128523	13.46966598	12.33718897	12.439266	13.13545599	13.33830602	13.73906858
ENSG00000074855	ANO8;ANO8	0.444458682	0.317404369		6.120659451	4.927835313	6.313363955	5.682995145	5.771683048	5.6091746	5.726933913	6.834803479	6.370102888	5.896186341	6.301399616	6.715761612
ENSG00000074964	ARHGEF10L;ARHGEF10L	-0.928397463	0.127613685		6.626763853	5.974387284	7.677091695	7.076134698	6.567637165	6.089818662	4.6939413	6.609604575	6.695672344	5.843995146	6.052986616	5.006019692
ENSG00000075043	KCNQ2;KCNQ2	0.615117195	0.307957277		4.016660334	4.548172723	4.698734666	5.678852778	2.970362061	4.90468399	4.972523104	4.642121605	5.333339646	5.381506613	5.568804336	4.180736661
ENSG00000075073	TACR2;TACR2	-0.218027615	0.834645921		3.79051454	3.774317943	3.322021867	4.39661574	0.731701128	4.635593051	3.548194922	3.334008994	2.415383344	2.444754251	1.855598682	2.661513159
ENSG00000075131	TIPIN;TIPIN	1.385608244	0.053563731		2.975971287	3.194798923	3.009150428	1.888067154	3.354292761	4.786929816	5.207899878	3.676636386	2.683861485	4.057886914	4.453343734	5.023892269
ENSG00000075142	SRI;SRI	-0.713415608	0.0847291		9.028241757	8.738355772	8.222124467	8.771885579	8.559335406	8.450872245	7.678789552	8.527339377	8.126526383	7.839994219	7.14132958	7.889159562
ENSG00000075151	EIF4G3;EIF4G3	0.646283918	0.080408627		7.993783601	8.366135526	9.038683366	8.835452634	8.755401705	8.873030317	9.529794208	9.214816206	8.925231299	9.202969843	9.33251774	9.63086738
ENSG00000075188	NUP37;NUP37	0.672309182	0.061744414		8.473126526	8.328961643	8.009143909	7.986015505	8.284314701	8.977046898	9.018755447	8.200822607	8.648833548	8.958336077	9.30242416	9.114132735
ENSG00000075218	GTSE1;	1.927099358	0.18618404		2.046666366	3.716195273	2.782305182	0.464357741	4.358117008	0.496212803	4.860820309	4.076287153	4.460502095	5.359919599	6.892801431	6.057850315
ENSG00000075223	SEMA3C;SEMA3C	-0.497338647	0.477498731		7.257098332	7.191208289	5.918483317	7.273561579	5.929353342	5.282007525	7.712894935	6.904198662	6.469968981	6.194691858	5.092421424	5.860032888
ENSG00000075234	TTC38;TTC38	0.711885771	0.031833458		7.135799564	7.058811092	7.299005569	7.188302009	6.734221866	7.58614848	7.759341619	7.559414568	7.761712779	7.846132848	8.234735057	7.818311187
ENSG00000075239	ACAT1;ACAT1	-0.580058702	0.061356371		10.32533469	10.47203991	9.970840716	10.1561779	10.0327304	9.773295339	9.382935226	9.855559185	9.844685367	9.622981948	9.251435543	9.548669541
ENSG00000075303	SLC25A40;SLC25A40	-0.399441008	0.387458258		5.497202618	6.136944371	4.52023805	4.911419313	4.71213957	4.772625747	4.496651526	5.168260133	5.349487361	4.82537148	4.199160343	4.481477846
ENSG00000075391	RASAL2;RASAL2	-0.782188199	0.149094139		6.08350975	5.383852528	6.533441717	6.291931523	7.10815119	5.40562075	5.76142278	6.199586369	4.709039686	5.439701254	4.738114964	6.232438196
ENSG00000075407	ZNF37A;ZNF37A	0.408671462	0.542940951		3.088852421	3.938194503	3.750085497	3.879863552	3.364837136	3.735666223	3.9502267	3.279179161	5.262030557	2.463206013	5.008007238	4.392950696
ENSG00000075413	MARK3;MARK3	0.341484672	0.278626089		6.542063304	6.421746076	7.358011131	6.75542307	6.602189759	6.853590269	7.071428038	7.076840176	6.926177372	6.890737294	7.504888887	7.217937347
ENSG00000075426	FOSL2;FOSL2	0.009934452	0.984062011		6.135647114	5.977853453	5.044692683	5.061621553	5.525289646	5.978210963	5.428812718	4.922060329	5.364738753	5.741517682	5.375097833	6.102249114
ENSG00000075461	CACNG4;CACNG4	0.601397018	0.596018253		3.069062125	-0.858648044	3.245290896	3.612885596	2.913581281	2.757556902	2.629533813	2.130436053	4.142038419	4.233538385	3.363531355	1.728184797
ENSG00000075539	FRYL;FRYL	-0.433691939	0.12944713		8.546672638	8.39132351	8.777074453	8.744468241	8.871875059	8.348757362	8.123634126	8.586728721	8.457952918	8.009143909	8.01505761	8.086861239
ENSG00000075568	TMEM131;TMEM131	-0.362225172	0.151715954		10.06419037	10.00286985	10.02509249	9.949385666	9.9746641	9.749689456	9.479219039	9.93175012	9.766727328	9.557169006	9.419161104	9.583391212
ENSG00000075618	FSCN1;FSCN1	1.083104208	0.106458991		10.53416084	10.72126328	9.88958123	9.987424618	10.34679515	9.66629254	12.0808072	11.41309369	11.08230076	10.77638615	12.2628941	12.37087018
ENSG00000075643	MOCOS;MOCOS	2.2322501	0.050924525		3.888602016	1.492797144	4.867047396	5.687895485	3.673689833	5.251912196	6.458192172	4.535867577	5.794416646	7.414012878	6.500666635	7.12472722
ENSG00000075651	PLD1;PLD1	-0.284415087	0.404742707		7.872271639	8.012686547	7.535121377	8.11174184	7.779655015	7.963527877	6.980345254	7.650979914	7.93827991	7.847563532	7.518079504	7.146385384
ENSG00000075711	DLG1;DLG1	-0.879520399	0.477498731		4.604347142	5.129860804	4.459800115	4.750892122	4.642121605	4.837269659	4.875390837	3.938839048	4.661299827	5.064937159	4.061041705	-0.573590527
ENSG00000075790	BCAP29;BCAP29	-0.726892167	0.035020686		9.680986929	9.604024607	9.516300639	10.17073003	9.258141525	8.840136513	8.837802938	9.202500737	8.98906519	8.914129162	8.96294024	8.687437274
ENSG00000075856	SART3;SART3	-0.200078185	0.653958163		4.674395679	4.09609399	5.00400288	4.893775737	4.710767319	4.103751914	4.404063848	3.965225565	4.939604601	5.116947739	3.854509379	4.945999503
ENSG00000075884	ARHGAP15;ARHGAP15	-1.350480919	0.221252994		9.424512956	8.860893913	8.018966815	8.289734428	8.423676487	4.852688548	8.049304578	10.48657159	6.969480923	6.351302704	6.487733938	7.574449724
ENSG00000075886	TUBA3D;TUBA2	0.844665944	0.097084704		6.035262311	6.213192893	6.137797771	6.582075878	6.266674119	6.962426403	7.614939479	6.364126248	5.94760655	7.33376898	7.612766049	7.80603206
ENSG00000076003	MCM6;MCM6	0.86739894	0.019884322		9.149536796	9.19718253	9.052791638	9.212261449	8.936251893	9.992462551	10.22197493	9.582233265	9.634082804	9.781424305	10.25314073	10.37370802
ENSG00000076043	REXO2;REXO2	0.44249702	0.138804085		10.74859624	10.91281301	10.64914748	10.75959529	10.92685413	11.73410414	11.01330313	10.82763566	11.16413196	11.36971075	11.44877554	11.13562657
ENSG00000076053	RBM7;RBM7	-0.053564452	0.903778324		7.399401838	7.197305169	6.483230037	7.040695208	6.950204767	7.414970153	6.856073138	6.912554065	7.382785686	7.261606972	6.287714411	6.608516239
ENSG00000076067	RBMS2;RBMS2	0.318499983	0.51709858		6.237607502	5.996361402	5.220860032	6.634407983	4.912956381	6.082352601	6.466967689	6.416725423	5.458936099	5.715168547	6.470216827	6.222203313
ENSG00000076108	BAZ2A;BAZ2A	-0.592252509	0.311741045		4.744229999	3.446183432	4.200456487	4.483229553	3.927436652	3.200351488	3.912062513	3.264117223	4.048977225	2.0232046	4.164644704	4.363025258
ENSG00000076201	PTPN23;PTPN23	0.293995168	0.504018228		4.991987968	4.458246154	6.135886759	5.222594771	5.612202677	5.156435046	5.404871794	5.265493907	5.476756571	5.878235124	5.917495009	5.947964389
ENSG00000076248	UNG;UNG	1.099820872	0.059408713		5.436339433	6.792739547	6.057214353	6.633931736	5.97074462	7.65142416	7.900697176	7.213937266	7.212058586	5.937156274	7.227008416	7.803821793
ENSG00000076258	FMO4;FMO4	-1.483875089	0.015337437		8.594034543	8.757621689	8.841704601	8.166088246	7.143779104	6.506297424	6.450616929	7.047802283	7.549777738	6.931168899	6.747433054	6.484297509
ENSG00000076321	KLHL20;KLHL20	-0.379610436	0.242484297		7.713763852	7.887466173	7.151245931	7.476597168	7.677091695	7.513365989	6.927290859	7.212671468	7.615704666	7.432013999	6.856073138	6.854237573
ENSG00000076344	RGS11;RGS11	-1.047517678	0.053492308		8.485140594	8.031238033	8.907291789	9.040020338	8.37269271	7.737098586	6.940587279	8.385670028	7.878599063	7.925198358	7.1709916	6.600168191
ENSG00000076351	SLC46A1;HCP1	0.79353301	0.087763242		3.113492647	3.320622298	3.433221206	4.120511199	4.270300186	5.125337007	4.285932589	4.186956874	4.780543179	3.687254453	4.307086027	4.743027489
ENSG00000076356	PLXNA2;PLXNA2	0.430034635	0.403189663		5.572816319	5.656347917	6.602906227	6.2164667	6.21711708	5.767768133	6.030047334	5.964689499	7.678789552	6.190606169	6.85687243	6.893385268
ENSG00000076513	ANKRD13A;ANKRD13	-0.150409067	0.645652506		9.089195156	9.042634215	9.102019778	9.181465118	8.703294538	8.452856906	8.958336077	9.020401912	9.19718253	8.73257787	9.261429501	8.490404063
ENSG00000076554	TPD52;TPD52	-1.212109966	0.106043808		5.409316593	6.335728165	5.921248031	5.609341286	5.510731892	5.562830985	5.294316372	5.406871659	5.16055237	4.033666147	3.720268614	2.637636443
ENSG00000076555	ACACB;ACACB	-1.143096421	0.080408627		9.188859557	9.028502022	8.501554588	8.490042581	8.7094447	6.919518859	8.950684487	8.595609579	8.006120706	6.924763819	6.526546813	7.560845616
ENSG00000076604	TRAF4;TRAF4	1.714964694	0.058741111		2.931919768	0.487965796	2.294863616	3.521954024	2.586169051	4.481477846	3.953659156	2.635696357	4.103323902	3.191288645	5.130652927	5.060675183
ENSG00000076641	PAG1;PAG1	0.206148442	0.749595467		5.902247754	6.234898842	5.486762312	5.73227707	5.366678909	4.763994165	6.643252151	7.177012835	5.768229855	4.987970205	6.194293739	6.120296984
ENSG00000076650	GPATCH1;GPATCH1	0.134295977	0.838391207		3.818643015	3.381423205	4.425606333	3.178391492	2.989795884	4.897371618	2.389106673	3.395779855	3.813689882	3.437440824	3.85857586	4.05951103
ENSG00000076662	ICAM3;ICAM3	0.852329829	0.053563731		7.198193561	7.841052277	7.466124601	7.564066394	7.36046963	8.235121024	9.03602329	7.543795898	7.959681491	8.235121024	8.608619655	8.749815472
ENSG00000076685	NT5C2;NT5C2	-0.424710207	0.160340528		10.17260002	9.766727328	10.14452442	10.0543764	10.13565542	9.599062964	9.641383095	9.863538489	10.03008636	9.740173712	9.446316617	9.089904339
ENSG00000076706	MCAM;MCAM	-1.684043287	0.015337437		7.874922348	7.754759925	9.051602671	8.662270311	8.331110419	7.015956902	7.24642614	7.125560187	6.704173405	6.111275081	5.354666546	6.998170676
ENSG00000076716	GPC4;GPC4	-1.377718322	0.061680313		9.111014875	8.963962165	8.947515966	9.443410431	8.982035547	8.721711691	7.178509495	8.576186896	8.43205953	8.320559591	6.384507313	6.369551807
ENSG00000076770	MBNL3;MBNL3	0.830824392	0.442569191		4.147309141	4.501291365	4.194658374	3.260462615	5.401364578	3.707574485	7.69410154	5.041652581	3.666281674	3.815914545	4.994705525	7.002660895
ENSG00000076864	RAP1GAP;RAP1GA1	1.787861212	0.147508831		4.585441516	2.582310074	3.244369087	2.673321232	0.339927514	2.921025325	6.143940489	6.782973318	2.928100047	4.755973923	3.392439703	4.386092868
ENSG00000076984	MAP2K7;MAP2K7	0.083194785	0.843044793		4.700743762	4.446066285	5.611203371	5.265743301	5.503588528	4.755681834	5.018803286	5.167993303	5.116947739	5.578156488	5.306621337	5.376442856
ENSG00000077150	NFKB2;NFKB2	0.674573924	0.234626716		4.891391966	5.079849545	6.432351644	5.548420286	6.057689402	5.810669568	6.532023278	5.459675217	5.662014324	6.157695768	7.100349064	7.213174226
ENSG00000077152	UBE2T;UBE2T	2.579720331	0.006115281		5.102249534	5.172071817	4.317191896	5.267521191	4.775138534	6.884998343	8.028684068	6.150166253	6.729635697	7.758106595	8.583688685	8.410604835
ENSG00000077157	PPP1R12B;PPP1R12B	-3.298624224	0.015337437		9.815120993	9.884742904	7.278431802	8.858220699	7.561417028	6.298894897	4.15196919	6.977413882	7.190723493	4.539160052	4.532498999	3.976076718
ENSG00000077235	GTF3C1;GTF3C1	0.375803116	0.245939111		6.927864462	6.527387861	7.3722243	6.911768268	7.197305169	7.00352241	7.193159651	7.195681262	7.188639284	7.473700068	7.826887195	7.660202028
ENSG00000077238	IL4R;IL4R	0.62845661	0.188648346		7.474459569	8.030123058	8.503547903	7.9314195	7.933673543	8.903288381	9.183476341	8.043670951	7.653959987	8.256111955	8.778362683	9.402838975
ENSG00000077254	USP33;USP33	-0.649656647	0.066822982		7.120752127	6.810603766	6.937177229	6.813428489	6.696377813	6.156507654	6.204366316	6.849042231	6.448995906	6.32958827	5.879308039	5.714270249
ENSG00000077274	CAPN6;CAPN6	-0.408891532	0.65683517		3.809360934	3.360077676	4.096900229	4.245347339	3.670710062	3.732432023	4.043654221	5.755036573	3.652681518	2.954866682	1.379601001	2.474841992
ENSG00000077312	SNRPA;SNRPA	0.342036616	0.334243574		7.407614479	7.614495632	7.527327646	7.480423474	7.543498203	7.760728595	8.248300003	7.258174039	7.293716254	7.808195176	8.270338315	8.35750714
ENSG00000077348	EXOSC5;EXOSC5	0.346600158	0.534142668		6.018132063	5.890044375	6.355460869	5.906412744	6.800802854	7.738754328	6.534906684	5.79366469	5.902247754	6.319342815	6.071394785	7.425084114
ENSG00000077420	APBB1IP;APBB1IP	0.548481317	0.37130567		7.323258368	7.677723869	6.5688285	7.211756913	7.207993361	6.228015944	8.84722338	8.144309507	7.012928409	7.520385316	8.060674318	8.411217759
ENSG00000077454	LRCH4;LRCH4	0.006754736	0.990106729		7.055651198	7.631860218	7.039573813	7.235435084	6.349966924	6.17340351	7.540760399	7.666369597	6.562385923	6.364412046	7.33376898	7.843664829
ENSG00000077458	FAM76B;FAM76B	-0.462208609	0.294664228		7.141856798	6.418671328	7.266981385	6.85687243	7.127807622	6.428982345	6.153590132	7.314479924	6.976348741	6.771279488	5.571816947	6.285107546
ENSG00000077514	POLD3;POLD3	0.557212788	0.155002288		5.472190754	4.804393845	5.694715304	5.470662453	5.578156488	6.192849464	6.10833313	5.397692771	5.620856451	5.689790879	5.984660663	6.734472538
ENSG00000077549	CAPZB;CAPZB	0.389688946	0.246483857		9.641929808	9.67684125	9.826328889	9.893079876	9.904174271	9.77610876	10.35983849	9.782005831	9.746414051	10.26167654	10.74315308	10.5779216
ENSG00000077713	SLC25A43;SLC25A43	0.263181588	0.438127457		8.064308409	8.519346505	7.611773624	7.626080609	8.384202239	7.988246132	8.249139532	8.512796155	8.047464773	8.51499448	8.610302162	8.20732382
ENSG00000077782	FGFR1;FGFR1	-0.858057999	0.132171731		6.475224508	6.523125161	4.342642209	5.452481773	5.687247454	5.633499217	4.589240355	4.83491343	5.232950801	4.588947846	4.430659281	4.556392627
ENSG00000077942	FBLN1;FBLN1	-1.027421644	0.207820567		13.11793671	13.61489385	12.15545611	11.41641543	12.41661678	9.532039296	12.30094593	12.78256787	12.12604072	10.63254269	11.5871615	11.65659692
ENSG00000077943	ITGA8;ITGA8	-1.960519868	0.050541324		12.00974291	11.93955828	13.23919753	12.81455743	12.34348999	10.70080901	9.825203199	12.01581122	11.77955111	11.05162768	10.18979862	7.99872468
ENSG00000077984	CST7;CST7	-0.43575587	0.46738094		5.506001414	6.105973232	4.927580296	4.915109258	5.374807191	3.904534194	6.260736287	5.581170447	4.288543133	4.441969431	4.749787387	5.284227979
ENSG00000078018	MAP2;MAP2	-1.624965783	0.066532131		6.717580469	6.193438624	6.36669884	6.210586411	5.820326799	5.416622578	3.136092928	5.372348296	5.419487992	5.166795369	5.489505686	2.45647027
ENSG00000078043	PIAS2;PIAS2	0.508272601	0.138773189		6.616089314	7.068583756	5.840012227	6.221510369	6.522825209	7.064705047	6.829627609	6.756860507	6.839264267	7.136701006	6.854575452	7.252803546
ENSG00000078053	AMPH;AMPH	-2.260461939	0.013828366		8.008184324	8.665008609	7.829952914	7.026964898	7.533097636	4.089184561	4.927835313	6.086627746	7.064705047	4.964976149	5.56945342	6.162475924
ENSG00000078070	MCCC1;MCCC1	-0.352405427	0.282975891		8.620719824	8.285392508	8.525917349	8.37070179	8.10866297	7.70711406	7.968209435	8.485521018	8.608028557	7.976361344	7.731186636	7.73269318
ENSG00000078081	LAMP3;LAMP3	0.406760997	0.456807456		3.168960157	4.410467294	5.572370083	4.926604844	4.650726653	4.813692447	5.583529313	4.894707193	4.350757474	4.80406492	4.925609743	5.295746531
ENSG00000078098	FAP;FAP	2.039060761	0.020726877		7.349839398	6.978528574	6.130524231	8.180136421	8.013231097	8.427104545	8.518234546	9.273741526	10.18892136	10.50630361	10.11814426	8.55413909
ENSG00000078124	ACER3;ACER3	0.21683981	0.626570744		5.180242165	5.248803874	5.641808996	6.517639943	5.726933913	5.573795918	6.147412129	6.539201316	5.271731932	5.75333791	5.821383174	6.052616738
ENSG00000078140	UBE2K;UBE2K	0.003778216	0.996258249		4.063990374	4.299261512	4.102153352	4.67178136	1.954168015	3.378359022	4.524321993	4.688210018	3.124626074	3.434420064	3.123287431	4.481119369
ENSG00000078142	PIK3C3;PIK3C3	0.063381288	0.884557848		6.257438383	7.157094252	5.69723838	6.364755909	5.962067736	6.571061653	6.347504265	6.139993302	6.123714818	6.532386006	6.633585237	6.109456262
ENSG00000078177	N4BP2;N4BP2	-0.058666918	0.910679698		9.868143634	9.668629743	11.3408582	10.47991362	10.38716864	9.740173712	10.75785833	10.49191321	9.854235702	10.37561183	10.3534865	10.45865166
ENSG00000078246	TULP3;TULP3	0.03108686	0.956063004		6.474126768	5.738017386	6.711176873	6.13170574	6.869349544	6.611410399	5.512714551	6.037109604	6.608014359	6.52575538	7.317655002	6.299075559
ENSG00000078269	SYNJ2;SYNJ2	-0.022388766	0.968004396		5.880841001	6.222537392	6.948566976	6.848610422	6.288144615	7.061980277	5.524204753	6.194293739	6.404165378	6.348777187	7.223367521	6.150670352
ENSG00000078401	EDN1;EDN1	-0.519342769	0.515358147		6.907548074	7.00352241	6.962426403	8.076753613	7.499299791	7.781197073	7.252232086	8.445897993	7.038223256	5.49612292	5.421541768	5.958755925
ENSG00000078403	MLLT10;MLLT10	-0.57615098	0.124504279		7.996356543	8.536793102	9.282019715	8.906018403	8.632580499	7.869273654	7.812694593	8.481302171	8.490874537	7.867950194	8.082489711	8.057633847
ENSG00000078487	ZCWPW1;ZCWPW1	0.007845343	0.986505028		7.064101424	7.170402815	6.720349613	7.018429434	6.540245697	7.591633046	6.642666775	6.759604608	7.334976693	7.086347504	6.245721351	6.712908
ENSG00000078579	FGF20;FGF20	-0.84717731	0.154418094		4.067710987	3.764660378	2.696192393	3.320894178	3.279461638	1.491185583	2.037057096	3.225982374	1.744710507	3.015007215	3.482128046	3.05417541
ENSG00000078596	ITM2A;ITM2A	-2.719707077	0.044917916		11.26460387	11.66494276	10.82763566	9.984159235	11.73009604	7.835461161	9.8530018	11.32329913	8.182325321	6.51020573	6.037830469	8.879939438
ENSG00000078687	TNRC6C;TNRC6C	-0.643963877	0.324053794		3.709427398	3.995024954	4.001341984	2.694526773	3.093521472	3.346286075	3.105383073	0.932214657	3.440755574	3.634894089	2.607083599	2.917015405
ENSG00000078699	CBFA2T2;CBFA2T2	-0.312089767	0.358327088		6.23819625	5.981003907	6.892801431	6.371679605	6.630999919	6.31083996	5.705027676	6.424349229	6.49699802	6.146454223	5.90532731	5.786928771
ENSG00000078747	ITCH;ITCH	-0.566542281	0.140775901		7.226560549	6.851692831	6.924763819	7.45604962	6.862453871	6.541498268	6.406741414	6.761959384	7.184244584	6.543475158	6.373879943	5.672534247
ENSG00000078902	TOLLIP;TOLLIP	-0.471324585	0.150734987		6.898985853	7.089006547	7.361227072	7.059361768	7.330636377	7.13868138	6.208816295	6.766475904	7.133151462	6.550669224	6.396848435	6.540989871
ENSG00000078967	UBE2D4;UBE2D4	-0.298884491	0.360606301		8.764645385	8.835452634	8.371216008	8.871511638	8.672506668	9.066427215	8.567160948	8.476632809	8.292093361	8.345116013	8.188875131	7.892968353
ENSG00000079101	CLUL1;CLUL1	-0.228782988	0.725008182		4.116682474	2.618229022	4.493407804	4.237878776	4.624490475	3.502886846	2.719012542	4.16830908	3.288601452	4.051305969	4.446765054	4.348602112
ENSG00000079102	RUNX1T1;RUNX1T1	-0.757716839	0.091206793		7.256253986	7.163998799	7.234245508	7.159142743	7.778795341	6.173102042	6.949547772	7.169705575	7.321707165	6.266941856	6.088245079	5.956143565
ENSG00000079150	FKBP7;FKBP7	-1.267614626	0.190020431		5.520292117	6.05009395	3.529938356	5.257615639	4.633126015	5.387480072	2.316068391	4.438568987	5.012352789	3.179543853	1.804862266	3.975313771
ENSG00000079156	OSBPL6;OSBPL6	0.701930024	0.432369569		5.038442327	4.227691794	3.797402142	3.983176038	1.946349085	5.512135846	2.815609037	3.385549761	5.102443559	5.357817999	5.330945194	3.99929471
ENSG00000079215	SLC1A3;SLC1A3	0.945136725	0.237278384		7.545366863	6.201111574	5.345950551	8.122380755	7.230504696	6.38806793	8.232745647	9.288141662	7.198825126	7.933383791	7.581549348	8.216683785
ENSG00000079257	LXN;LXN	1.493980589	0.085679315		7.962966548	8.664195169	6.653464213	7.132345491	8.255755637	10.42163673	10.6506811	8.981570992	7.642032192	9.222792247	8.010595798	9.664772943
ENSG00000079263	SP140;SP140	0.13901335	0.844766795		4.09638331	4.81434636	3.733549579	3.829918548	4.215604053	3.604624093	4.737235173	4.756223247	2.824994879	5.172071817	5.173504052	3.670162781
ENSG00000079277	MKNK1;MKNK1	-0.064326107	0.888902933		8.710699002	8.485140594	9.550055088	9.127954353	9.229554998	8.274088304	9.349857749	9.185883638	9.262556011	8.618226173	9.314737531	8.689133493
ENSG00000079308	TNS1;TNS1	-0.667538167	0.210482926		8.522062421	8.634070095	10.45990595	9.902499329	9.691693102	9.482974699	8.764171299	8.513858636	8.8513827	9.036467343	8.106699025	8.666002388
ENSG00000079313	REXO1;REXO1	0.354392288	0.381199772		5.577077704	5.686431332	6.398713085	5.574756084	5.452849413	6.120296984	6.346108924	5.473838204	5.732487921	6.142464291	5.900481152	6.930827208
ENSG00000079335	CDC14A;CDC14A	-0.213813424	0.607809718		5.563427543	5.937156274	5.374807191	5.180242165	5.626973185	5.269612951	5.657499101	5.724944892	5.579776018	4.372260525	4.964732696	5.690128751
ENSG00000079337	RAPGEF3;RAPGEF3	-0.790261066	0.254832624		6.811658548	6.109456262	7.352817659	5.591741642	8.385112608	6.445881941	6.322767319	6.782623485	5.1010634	5.895263354	5.277344316	6.594330128
ENSG00000079387	SENP1;SENP1	0.609790759	0.497614263		2.442196152	0.628044716	3.799377474	2.750478522	3.653697506	3.100102686	2.602722675	4.086393153	1.668586177	3.772383993	3.062045188	4.559613562
ENSG00000079432	CIC;CIC	0.118202017	0.74138568		7.191554755	6.918154831	7.820530656	7.288328106	7.975880632	7.550445904	7.424189809	7.546226191	7.534355025	7.334329606	7.828848609	7.681247549
ENSG00000079462	PAFAH1B3;PAFAH1B3	1.679321395	0.028558659		5.728997174	5.982880436	5.223788197	4.439815927	6.47693523	6.553333775	7.517352866	6.933667052	6.289875953	6.980794213	8.295138005	8.178471649
ENSG00000079616	KIF22;KIF22	0.936488705	0.020485674		7.488592129	7.574112864	7.793668331	7.776694898	7.521292632	8.049304578	8.41558883	8.424022642	8.334940503	8.680570857	9.156191306	8.910907413
ENSG00000079739	PGM1;PGM1	-0.20895528	0.459134621		10.85975451	10.75250777	10.32180073	10.83400878	10.70396498	10.90552691	10.34761362	10.49849522	10.53416084	10.52878227	10.22535206	10.3582336
ENSG00000079805	DNM2;DNM2	0.197839876	0.631378942		6.968507829	6.861749463	7.771270242	7.364837661	7.888594102	7.1959381	7.558673258	7.215829031	7.312256744	7.561417028	7.914837753	8.222870235
ENSG00000079819	EPB41L2;EPB41L2	-0.382016303	0.432876417		8.744468241	8.898139107	8.382591606	8.250381329	8.749155779	7.408198098	7.814082523	9.261994511	8.493670148	7.862828878	8.920012464	7.799729743
ENSG00000079950	STX7;STX7	-0.292076122	0.442818657		7.724034922	8.057336	6.932176949	7.869933696	7.182536381	7.527327646	7.256744616	7.41199223	7.629744201	7.346859407	6.952375505	6.702848671
ENSG00000079999	KEAP1;KEAP1	0.519055315	0.191011013		7.699624504	7.993263366	7.171619173	7.758106595	7.452038569	8.233135022	7.992763333	7.18806953	8.303883925	8.154308267	8.283363435	8.782376783
ENSG00000080200	CRYBG3;CRYBG3	-0.050792425	0.96353614		2.921639695	4.249230665	0.905943877	4.079158767	4.776364071	3.047580964	4.309702984	3.535968326	2.423861035	2.466200056	3.442201727	4.124209836
ENSG00000080298	RFX3;RFX3	0.342412379	0.620071021		4.790418096	4.080615883	3.694090115	3.836152382	3.648595441	5.99035157	4.748936149	3.621805735	4.012316582	3.348242336	3.664498769	5.080556194
ENSG00000080371	RAB21;RAB21	-0.47534853	0.230420369		9.252660702	9.107394687	8.790563541	9.198912522	8.939553945	9.303047801	8.536240609	8.563297725	8.919071876	8.925666884	7.816723851	8.013231097
ENSG00000080503	SMARCA2;SMARCA2	-0.483818833	0.166441611		10.53899592	10.80359031	10.49849522	10.53782409	9.859583704	9.842044799	9.709835301	10.21904264	10.54258212	10.0418754	9.85831287	9.533459978
ENSG00000080546	SESN1;SESN1	-0.290037262	0.563504104		8.922525237	8.442828656	8.096241293	8.355735177	9.139300905	7.562215707	8.169046092	9.329001572	8.650963045	8.680987456	8.107465569	7.609343503
ENSG00000080561	MID2;MID2	0.111551828	0.755206223		6.064007625	5.814106627	5.325807691	5.669734896	6.008201583	6.336283388	5.637361584	5.475070287	5.825362829	6.074334166	5.704287411	6.162764921
ENSG00000080573	COL5A3;COL5A3	3.012252008	0.023925989		4.874665672	4.272724204	2.23533463	0.870541482	4.092922011	4.482874737	6.535175979	5.649347587	6.138031527	6.353239296	8.426862678	6.384895449
ENSG00000080815	PSEN1;PSEN1	-0.033892764	0.95877798		4.684381151	5.815999568	3.793962451	5.246763396	4.390679378	5.387769896	4.569454635	5.018803286	4.261167463	5.165862509	4.04336988	4.820823307
ENSG00000080839	RBL1;RBL1	0.326535942	0.656184596		3.444319867	2.535287323	3.097728601	3.064860956	3.877749157	1.601078901	4.290810683	3.971873669	2.89704192	3.472065299	4.60461164	3.876193747
ENSG00000080845	DLGAP4;DLGAP4	-0.422431412	0.240807106		9.223625029	8.645929655	10.07117943	9.347988473	9.177591953	8.68707399	8.509802314	8.956912185	9.058118393	8.953172972	9.170126113	8.760614506
ENSG00000080854	IGSF9B;IGSF9B	-1.58817599	0.04619299		7.484251744	6.777598562	9.094306281	8.008910934	7.136701006	6.614752683	5.859627464	6.565450949	7.353894892	6.142026366	5.02570346	5.223788197
ENSG00000080910	CFHR2;CFHR2	-0.88467551	0.392443408		3.883698032	4.061041705	4.342288767	3.58502141	3.613625944	3.041568393	4.326671085	-0.508829299	3.558857818	3.216303991	2.998254546	4.454391097
ENSG00000080986	NDC80;NDC80	1.828049412	0.047184821		4.429139897	5.240491793	3.409415377	3.466406556	4.520051941	4.001525745	6.041480433	5.430242112	6.351007934	6.677250293	7.656022926	6.130524231
ENSG00000081019	RSBN1;RSBN1	-0.743759141	0.059408713		8.685417399	8.524694497	8.425371181	8.633729803	8.572169657	8.113142047	7.772267061	8.098834293	8.467027541	7.767446244	7.085129305	7.467775077
ENSG00000081052	COL4A4;COL4A4	-1.38852684	0.106644845		6.816254094	6.986786351	7.991702668	7.793668331	6.047152275	6.625939072	5.395541333	6.304866561	7.404884394	5.824117628	4.485572377	4.129179964
ENSG00000081148	IMPG2;IMPG2	0.073389895	0.912712756		2.860944727	2.292748479	3.815359213	3.073645626	3.169587051	3.322683869	3.471074278	3.589986345	1.56105627	3.808991452	2.814035186	3.243100999
ENSG00000081154	PCNP;PCNP	-0.64574942	0.075914994		11.38018505	11.11802353	10.88740189	10.99635485	11.06038723	10.67434236	10.09027256	10.79789574	10.94444048	10.56061943	10.11363018	9.917846882
ENSG00000081181	ARG2;ARG2	0.63101372	0.708932152		4.221550776	4.444876407	4.086637723	-1.002678974	4.014912266	5.721354339	4.369465786	0.51705795	4.101823176	3.572519855	2.951979559	5.254312853
ENSG00000081189	MEF2C;MEF2C	-1.278803742	0.014269233		9.234818389	9.250216923	10.00346169	9.838312381	9.757676853	7.829316821	7.983690234	8.864165092	8.989552882	8.527339377	8.240499425	7.932090707
ENSG00000081248	CACNA1S;CACNA1S	0.666815835	0.14353214		2.818959945	4.027526534	3.250643297	4.029088853	3.286648761	4.628234671	3.890848412	4.129657245	3.394870793	4.556767824	4.628234671	3.817111573
ENSG00000081277	PKP1;PKP1	-0.531615437	0.586244525		4.07611866	1.992204655	3.230390564	2.96531442	1.300924967	2.006582046	3.168122591	2.198487867	3.68243846	1.580772607	-0.115171735	2.748394679
ENSG00000081320	STK17B;STK17B	0.373431811	0.37316178		6.265633985	6.237951605	5.005002878	5.514286093	5.382450417	5.820656122	6.25422875	6.280649412	5.866046207	6.619509852	6.098934696	5.441452604
ENSG00000081377	CDC14B;CDC14B	-0.812018996	0.088708561		8.154801404	8.297996562	8.656155249	8.60249808	8.492017795	7.252232086	6.999478056	8.439754437	8.308557466	7.870886215	7.72307385	6.806741646
ENSG00000081760	AACS;AACS	0.392332411	0.377309519		5.329137593	4.18776933	4.847108975	4.286730366	5.488447204	4.57086241	5.670990986	4.903423966	5.220541235	5.660286613	4.984992119	5.530100403
ENSG00000081800	SLC13A1;SLC13A1	0.77195088	0.144217534		2.771524965	2.795116508	2.732382743	4.052980967	2.714687327	3.226307062	4.203502665	3.590791221	2.831257681	4.212755305	4.607323211	3.82508853
ENSG00000081818	PCDHB4;PCDHB4	-1.270491596	0.063230971		6.975531601	6.76716084	7.061617449	6.772717054	6.937177229	6.024041921	5.250482995	6.869349544	6.288424087	5.474840953	3.817496377	5.701808796
ENSG00000081913	PHLPP1;PHLPP1	-0.457201428	0.335869087		4.946317734	4.651884051	5.830645004	3.982183157	5.472888681	4.660324554	4.044541004	4.236987718	4.599202326	4.222193264	5.197248938	4.676578281
ENSG00000081923	ATP8B1;ATP8B1	-0.330262088	0.328575464		5.582706527	5.739558131	5.131286147	5.478258368	5.417381664	5.044167205	4.690597002	4.783331972	5.266822139	4.945371261	5.760787798	5.485955182
ENSG00000082014	SMARCD3;SMARCD3	-0.625069307	0.208020055		7.796985732	8.434423901	9.626732611	8.869739725	8.326946697	8.437252295	7.377126353	8.34953513	8.293810499	8.09583794	8.117928755	7.229784011
ENSG00000082068	WDR70;WDR70	0.673970994	0.195519505		5.882416113	6.716191156	7.723466411	7.919027171	7.512928465	8.264320142	7.52513865	8.120690447	8.183790683	7.591074976	7.785836264	7.302586835
ENSG00000082146	STRADB;STRADB	0.491548563	0.414476383		6.81919683	6.798369407	7.040227244	7.174979595	7.159582769	6.592510708	9.359062085	7.414575312	7.04120574	6.823223282	7.424644168	7.77491683
ENSG00000082153	BZW1;BZW1	0.895846321	0.110520817		5.869365091	5.580925728	4.37065463	5.78499361	4.475374171	7.087541339	6.087866527	5.854129085	5.202737023	6.403261927	6.082089629	6.06713724
ENSG00000082175	PGR;PGR	-2.026948262	0.054115468		6.138031527	5.471361445	5.320230487	6.162764921	5.633298095	4.320647857	2.865736537	4.330103722	5.020336401	5.079581209	3.560937455	0.84998005
ENSG00000082212	ME2;ME2	0.666811609	0.085131742		8.271282796	8.280203786	7.499637837	7.713118401	7.634306472	8.222375676	8.942663166	8.511507572	7.937892832	8.961840631	8.487769304	8.761601094
ENSG00000082213	C5orf22;FLJ11193	0.153539777	0.69116976		5.042753761	4.8869354	4.838048666	5.042541472	5.034120613	5.305787073	4.588007579	4.457477411	5.005501494	5.415682623	5.702975522	5.381506613
ENSG00000082258	CCNT2;CCNT2	-0.270344838	0.586281902		6.704577366	6.402526753	7.860205507	7.495482516	7.494849186	7.088310176	7.247954089	7.438387675	7.451006647	6.536354156	6.365064861	6.321206387
ENSG00000082397	EPB41L3;EPB41L3	-0.325939442	0.807952709		8.015809753	7.926060518	6.456635985	5.9941459	8.303328237	3.61301766	9.004900494	8.057926218	6.30463844	6.775008388	7.119299107	8.21800615
ENSG00000082438	COBLL1;COBLL1	-1.166740204	0.015110246		10.33136933	9.848035415	10.23578688	10.20273849	10.2886654	8.982424368	8.591420616	9.70804287	9.394448118	9.229554998	8.814425451	8.381735874
ENSG00000082458	DLG3;DLG3	-0.723961899	0.22530591		6.215892694	5.823299976	6.721587298	6.697789107	5.848732594	6.295961924	3.76973895	5.5745021	6.075118631	6.015511842	5.806436973	5.225218622
ENSG00000082497	SERTAD4;SERTAD4	-1.438199131	0.162489547		8.065464605	8.080946472	8.378810709	8.775418018	7.587509013	7.420372919	4.393266541	6.701187229	9.137506854	7.127183399	7.475523495	4.920973989
ENSG00000082512	TRAF5;TRAF5	-1.164656311	0.057401356		8.931207319	8.870730588	10.08600748	9.720534478	9.092395893	7.889319603	7.526418642	8.976566701	9.198671926	8.356570814	8.022010424	7.259073773
ENSG00000082516	GEMIN5;GEMIN5	0.024288828	0.95919074		5.753738767	6.27628877	5.485955182	5.283045002	5.564130279	6.299731324	5.211789808	5.139247229	5.915292862	5.501846418	5.939555708	5.870979645
ENSG00000082556	OPRK1;OPRK1	-1.348215998	0.028012585		4.907842941	3.733205725	4.719348843	4.21263548	3.633951928	2.533992854	2.326174328	3.80805652	2.670989854	3.672564513	2.89986703	2.340621799
ENSG00000082684	SEMA5B;SEMA5B	-0.319611311	0.799504942		3.256021671	2.932362457	5.992654696	4.101586209	4.846499835	3.563350965	3.521722916	5.967707673	4.395086799	1.218253581	5.252995748	3.424377953
ENSG00000082701	GSK3B;GSK3B	0.746022471	0.115638929		6.859990662	7.118365956	7.595597645	7.778795341	7.156463362	7.983177179	8.664638565	7.328924404	7.500014059	7.610000157	8.431110187	8.817190896
ENSG00000082781	ITGB5;ITGB5	-0.272310775	0.476170609		12.17940624	12.14003505	11.79052078	12.54923188	12.19391278	12.38068319	11.44297562	12.42898271	12.17342542	11.93955828	11.65331221	11.26923657
ENSG00000082805	ERC1;ERC1	-0.434819307	0.243816626		7.250389383	7.160868772	6.685903716	7.791934508	7.728817097	7.342112013	6.849330032	7.098992156	7.026964898	6.53470005	6.349653837	7.019590728
ENSG00000082996	RNF13;RNF13	-0.513057838	0.148309049		8.796159693	8.343171055	8.07712601	8.26268684	8.482473608	7.877507462	7.937892832	8.492478129	8.078109702	7.987051359	7.398002277	7.383817458
ENSG00000083067	TRPM3;TRPM3	0.342583226	0.468552101		3.155880028	3.931580949	2.413394236	3.778705863	2.923361052	3.651128633	3.084767747	3.619131253	4.239304853	3.469583864	2.99039455	4.02786266
ENSG00000083099	LYRM2;LYRM2	0.505168431	0.131233231		7.851207461	7.855166863	7.697014109	7.671150398	7.564604525	8.697478463	8.537520888	7.581179488	7.88432562	8.331892384	8.214165614	8.384417257
ENSG00000083123	BCKDHB;BCKDHB	-1.030599527	0.049384638		7.432013999	7.459275045	7.682128707	7.676203222	7.608428563	6.303177612	5.922710219	7.417038977	7.55320535	6.343353631	6.313208841	5.934378028
ENSG00000083290	ULK2;ULK2	-0.566572716	0.213921008		6.532386006	5.920490061	6.678526902	6.746967045	6.079921206	6.223090414	5.393825968	6.100321728	6.453319697	6.315033236	5.382164712	4.907842941
ENSG00000083312	TNPO1;TNPO1	0.319903999	0.390828237		8.061771878	8.035865805	8.850448468	8.795009394	8.51234305	8.909998658	9.062243972	8.111463305	8.971555049	8.508508281	8.612285405	9.220887353
ENSG00000083444	PLOD1;PLOD1	1.076498763	0.014993071		9.71052527	9.972919493	10.23033273	10.21136513	10.06987265	10.55770589	11.07351098	10.77932375	11.28417807	11.09446702	11.77724915	11.24207786
ENSG00000083457	ITGAE;ITGAE	0.640285278	0.039162384		8.222124467	8.337056308	8.080378391	8.397489819	8.253545917	9.111014875	9.141268263	8.600653706	8.827591046	9.088080628	8.878746795	8.641474499
ENSG00000083520	DIS3;DIS3	-0.289949606	0.439526231		6.016638051	5.82812074	5.45602645	5.947964389	5.47931206	5.924088243	5.150144923	5.796793184	5.973855071	5.289950628	4.791096191	5.263710886
ENSG00000083535	PIBF1;PIBF1	-0.25215543	0.457480283		6.340359843	6.34367999	5.276062601	6.237951605	5.766338348	6.096855333	5.60862712	5.841696677	5.665816262	5.619119218	5.660641448	5.692305276
ENSG00000083544	TDRD3;TDRD3	0.423200993	0.304721313		5.769794479	4.837269659	5.815079161	6.51020573	5.82386092	6.511270357	6.007229146	6.142464291	6.559106921	6.380438207	5.923617481	5.696974479
ENSG00000083635	NUFIP1;NUFIP1	-0.673467346	0.46272468		4.081688157	4.423431608	4.655711313	5.970999941	5.115861839	5.8325217	4.222745066	5.319900405	5.001621219	2.203859226	2.749309426	3.902541535
ENSG00000083642	PDS5B;PDS5B	-0.772678224	0.076703049		7.769912538	7.26629744	7.537712289	7.991853996	7.50593141	7.162433627	6.543887746	7.634635375	7.134408864	6.904870611	6.114245407	6.397161545
ENSG00000083720	OXCT1;OXCT1	-0.896574945	0.038867923		7.683499263	7.510655789	7.557086082	7.469478208	7.323258368	6.035572447	5.93380229	6.794510743	7.209483584	6.677993006	7.086347504	6.547834606
ENSG00000083750	RRAGB;RRAGB	-0.537880598	0.211495064		8.366824447	8.324148136	7.939636803	8.245187589	8.047885694	7.747873408	7.200152182	8.249139532	8.224066811	8.13490423	7.221626753	6.750228632
ENSG00000083799	CYLD;CYLD	-0.683163785	0.0652237		6.714224908	7.10476542	6.76716084	7.144939617	6.836479627	6.412652151	6.042322584	6.744488087	6.661493093	6.066354234	5.634043732	6.051098199
ENSG00000083807	SLC27A5;SLC27A5	0.061635444	0.905034986		5.867550324	5.438454214	5.875366261	5.212711345	5.695134731	6.293917608	5.472888681	4.760438665	5.768672641	6.405145889	5.892893696	5.162394552
ENSG00000083814	ZNF671;ZNF671	-0.020719986	0.969205539		5.893606118	6.265233965	5.442568346	6.176230008	5.513407681	5.416934973	5.447722335	6.022693603	6.521708314	5.703958928	6.617776285	5.131630226
ENSG00000083817	ZNF416;ZNF416	-0.24736706	0.584321684		5.815751913	5.469180081	5.693124496	5.624097092	5.213897034	5.813049784	5.217119019	5.385163182	5.904148795	5.653101875	5.084880654	4.153438132
ENSG00000083828	ZNF586;ZNF586	0.205209416	0.62483385		7.26629744	7.771038433	6.601956006	7.258470872	6.72522718	6.611946204	7.304753783	7.834308599	7.587509013	7.172757516	7.570582088	7.226794613
ENSG00000083838	ZNF446;ZNF446	0.29018006	0.496397842		6.031789078	4.979939358	6.314728424	6.292227567	6.256588387	6.41107875	5.847641449	6.589977659	6.580909603	6.626462938	5.943086544	5.857485419
ENSG00000083844	ZNF264;ZNF264	-0.111713846	0.852875649		6.27628877	5.76327346	7.818495901	7.411481329	6.434812514	6.613896848	6.591762134	6.535938631	7.12256298	6.184639535	7.170656182	6.184639535
ENSG00000083857	FAT1;FAT1	-0.563404205	0.19468458		9.626732611	9.622508174	10.05141969	10.1568074	9.706542294	9.169072407	8.644031106	9.854235702	9.87700876	9.347988473	9.622508174	8.370940183
ENSG00000083896	YTHDC1;YTHDC1	-0.351113682	0.25204325		10.48808314	10.22618096	10.8424022	10.55251349	10.60048163	10.20591296	9.896019155	10.51685924	10.69580856	10.06084452	9.909463061	10.05082272
ENSG00000083937	CHMP2B;CHMP2B	-0.812803623	0.055762971		9.172479015	9.085074053	8.322607354	8.922147886	8.916485004	8.584298483	7.850352511	8.416006203	8.356048267	8.204202843	7.361742045	7.724034922
ENSG00000084070	SMAP2;SMAP2	0.590232626	0.206947679		9.581307179	9.35224519	8.390103163	8.666560267	9.179067604	8.702810932	10.12239059	10.09282584	9.469481667	9.089904339	9.874853358	10.01635842
ENSG00000084073	ZMPSTE24;ZMPSTE24	-0.4192576	0.181867548		10.91733403	10.80505379	11.01204483	10.88285012	10.31822757	10.27078237	10.26361076	10.62223215	10.74167596	10.40426239	10.43077764	9.841570008
ENSG00000084093	REST;REST	0.011651562	0.987231754		2.029618967	3.214594382	4.142790809	3.768163147	3.715996573	4.022644784	3.936974254	3.881589253	3.312838095	2.254886362	2.656881648	3.635375968
ENSG00000084112	SSH1;SSH1	0.429570138	0.208330138		6.72931076	6.336925137	6.608710793	6.86537696	6.506916073	7.245067765	6.493637088	6.879838073	6.83228117	6.795772142	7.641646454	7.384883883
ENSG00000084623	EIF3I;EIF3I	0.364462428	0.250455147		10.43743271	10.22055246	10.76229981	10.47565339	10.73192144	11.17326675	11.14436445	10.40027427	10.62223215	10.6017615	11.16727763	11.12106398
ENSG00000084636	COL16A1;COL16A1	-0.194009867	0.700960632		9.526468722	9.477180466	10.00512064	10.2651708	9.60195181	9.21139385	8.960275671	10.38026516	10.26954984	9.786128129	9.676065672	8.78450202
ENSG00000084652	TXLNA;TXLNA	0.56420333	0.047866235		9.672075057	9.838812979	9.917332394	9.907245365	9.589490297	10.48808314	10.24593294	10.14642612	10.23791858	10.38334357	10.57975151	10.36290598
ENSG00000084676	NCOA1;NCOA1	-0.492421867	0.170251679		9.048418484	9.382473806	9.011826297	8.84864203	8.961455772	8.859156748	8.477528388	9.066427215	8.934210993	8.536486576	8.173402311	7.859777648
ENSG00000084693	AGBL5;AGBL5	0.2574061	0.519941209		7.003263784	6.705422274	7.394111089	7.323258368	7.316087802	7.30307201	7.040973503	7.313177816	7.533456668	7.763975847	8.17120983	6.714977671
ENSG00000084710	EFR3B;EFR3B	0.30769465	0.517081371		3.601722661	3.625306732	4.054752989	4.108809622	2.669066462	4.588007579	4.457940282	3.875486187	3.829918548	3.902072614	3.611136962	3.172822228
ENSG00000084731	KIF3C;KIF3C	-0.521293223	0.286812816		5.036055334	5.036668606	5.613231944	5.213897034	5.520615224	4.640132698	4.149508141	5.471703824	4.802954697	4.922616512	5.671801171	3.680885796
ENSG00000084774	CAD;CAD	0.996217093	0.070760758		5.081149562	5.745547139	6.519482462	6.045560482	6.227316929	6.541815421	7.567771307	6.068142815	6.677993006	6.514969161	7.653201929	7.416305218
ENSG00000085063	CD59;CD59	1.830704648	0.016408291		7.994930965	8.37470653	7.340271173	7.826887195	8.086380945	10.81262657	9.569826185	8.878746795	8.409400696	10.34607044	9.861629288	10.40908009
ENSG00000085117	CD82;CD82	1.792367762	0.006136094		6.308089791	6.054353171	6.511503461	6.711176873	6.923094496	8.632580499	8.389711349	7.264255859	8.279925317	9.022231028	8.534040975	7.935334214
ENSG00000085185	BCORL1;BCORL1	-0.442757846	0.214841116		5.995870919	5.903422761	6.959320402	6.066795507	5.731969014	5.505219908	5.485955182	6.057850315	5.910714436	5.864298831	5.413957554	5.583028896
ENSG00000085224	ATRX;ATRX	-0.648956264	0.068750553		6.642666775	6.790543993	6.363475112	6.06847004	6.326815592	6.077048547	5.425809731	5.901532829	6.191610221	5.976434669	5.588157835	5.365472435
ENSG00000085265	FCN1;FCN1	0.85741559	0.512945796		5.662265326	6.512113085	4.407197731	5.219350928	4.847108975	3.870606382	9.066202502	6.396848435	5.850624175	5.293076883	4.295008111	8.536793102
ENSG00000085274	MYNN;MYNN	-0.00212293	0.995079174		7.550054895	7.489465867	6.776530415	7.162222123	6.990324111	7.433772364	7.236817858	7.1709916	7.47785215	7.250060555	6.811658548	6.96002279
ENSG00000085415	SEH1L;SEH1L	0.254356889	0.520742544		6.829351074	6.441816427	6.9568187	6.499781961	7.300414797	7.837506836	6.986959237	6.600815062	6.716838663	6.781147228	7.431736606	7.064950735
ENSG00000085449	WDFY1;WDFY1	0.116927638	0.7000083		9.724568934	9.524573448	9.793714819	9.929595738	9.505520207	9.536433928	9.746414051	9.949385666	9.960235554	9.926331432	10.11127654	9.457578697
ENSG00000085465	OVGP1;OVGP1	0.243476633	0.469421701		5.50624648	5.663201994	5.877623284	6.240590056	6.01400596	5.701384929	5.683945115	6.485226188	6.263236707	6.476589716	5.935800815	6.180487843
ENSG00000085491	SLC25A24;SLC25A24	0.087310615	0.890117599		6.365345048	6.496819592	4.198250541	5.849556478	4.977651312	5.589293995	6.090659322	5.85592593	5.416622578	5.536923851	5.518108625	5.646312162
ENSG00000085511	MAP3K4;MAP3K4	0.262521396	0.365946323		8.001502213	8.197123296	8.699303842	8.083212304	8.166738539	8.690375887	8.266670371	8.426622029	8.222124467	8.78699847	8.421917545	8.629973277
ENSG00000085514	PILRA;PILRA	0.011035465	0.986916376		5.915721181	5.80804416	6.915731219	7.14979995	6.418671328	5.084210568	6.985953478	6.884998343	6.611131058	5.979690873	6.75797397	6.86444494
ENSG00000085644	ZNF213;ZNF213	0.316414563	0.508358282		5.308201763	5.581170447	6.352909092	5.141416032	6.313624074	6.539052234	5.462542189	5.710794589	5.961859668	6.493881862	6.669537063	5.553484307
ENSG00000085760	MTIF2;MTIF2	0.530496077	0.057045515		8.253095812	8.048675951	8.120690447	8.081116426	8.390932888	8.771583225	8.880676037	8.572169657	8.500675796	8.906936881	8.657989705	8.67575737
ENSG00000085788	DDHD2;DDHD2	0.346682024	0.387643392		7.335343902	7.829613023	6.474924484	6.867235489	6.693868838	7.094258242	7.741444065	7.38220726	7.006544886	7.065162984	7.717156822	7.701379938
ENSG00000085832	EPS15;EPS15	-0.745145122	0.091608127		8.359104705	8.008910934	8.132046736	8.242999707	8.177702069	7.053672879	7.270968972	8.231645525	8.091665459	7.647828946	7.175525599	6.601746576
ENSG00000085871	MGST2;MGST2	-0.052579559	0.90222564		10.29776346	10.13911131	10.23237895	9.928944829	10.74859624	9.948012501	10.76136507	10.12909107	10.02606829	10.11203023	9.724568934	10.8163197
ENSG00000085982	USP40;USP40	-0.337285748	0.798020415		2.77383897	4.466694327	3.696243146	4.709630864	3.893673823	-0.41577885	4.121504508	4.186470448	4.277144914	3.343824225	4.990624091	4.491324011
ENSG00000085998	POMGNT1;POMGNT1	0.421162702	0.216355826		8.532470479	8.906485382	9.268732866	9.166145253	8.666560267	9.575194509	9.37847781	9.105173097	8.678540282	9.592340608	9.657491563	9.317472989
ENSG00000085999	RAD54L;RAD54L	2.583346396	0.01128728		2.262249126	2.110365916	3.019958766	3.470230984	4.099561161	4.778092904	6.205004768	4.531905415	4.527784748	5.55888016	6.739726613	6.689342497
ENSG00000086015	MAST2;MAST2	-0.178877432	0.692211365		6.13129829	5.713378541	6.381846772	5.864549188	5.767213554	6.20258698	5.072933697	6.266361539	5.860349795	6.283295456	5.853006573	5.010924817
ENSG00000086061	DNAJA1;DNAJA1	0.098796654	0.837003114		11.57180525	11.44377084	10.42294673	10.42085816	11.07351098	11.22586957	11.30624572	10.84917832	10.7647041	10.58842419	11.07268264	11.79052078
ENSG00000086062	B4GALT1;B4GALT1	0.651315091	0.132697941		7.112309176	7.477528388	7.703363759	7.223672567	7.632275487	7.715309971	8.437643476	7.086532215	7.912993494	8.742499425	8.176205569	8.496830614
ENSG00000086200	IPO11;IPO11	0.282767381	0.46833632		8.609356062	8.609356062	8.292409066	8.145479275	8.822790365	8.707428159	9.399068956	8.873327831	8.098593782	8.55969485	8.455510525	9.356894725
ENSG00000086289	EPDR1;EPDR1	-0.603551949	0.241014128		10.72281265	10.62223215	10.35411822	11.47822611	10.51685924	11.00620754	9.66629254	10.60295955	10.46094217	10.57430969	9.483825852	9.152546735
ENSG00000086300	SNX10;SNX10	0.499064515	0.624832842		5.688826852	6.016953107	3.800347041	5.944456262	4.660959982	3.093652792	7.477278233	6.41358122	5.610892846	6.007229146	5.203006904	6.243971007
ENSG00000086475	SEPHS1;SEPHS1	-0.188119158	0.514951187		8.897442534	8.930558172	8.598597457	8.833803116	8.445269003	8.342824052	8.517734731	8.776802131	8.956360765	8.479247945	8.35750714	8.440627522
ENSG00000086504	MRPL28;MRPL28	0.17974233	0.745610806		5.282739285	5.136040824	6.329041052	5.529678544	6.686955675	5.607359315	6.020732202	5.20937694	5.616668812	6.314101926	6.535175979	6.505018667
ENSG00000086544	ITPKC;ITPKC	1.08826444	0.021074317		4.96212698	4.47421602	5.29817917	4.653386823	5.577726702	6.391835413	6.357208004	5.692305276	5.634519796	6.385165771	5.746266539	6.362440256
ENSG00000086666	ZFAND6;ZFAND6	-0.496028922	0.235165912		8.569290948	8.762561762	7.438702045	8.035644802	8.095216081	8.089135821	7.842081267	7.905535028	8.088793538	7.36046963	6.975975183	7.52778897
ENSG00000086730	LAT2;LAT2	1.146576918	0.089058878		5.154236459	5.652929274	6.236764868	6.126804813	5.922347011	5.227084106	8.076390206	7.110345494	6.377640194	7.062985136	7.699298983	7.202609702
ENSG00000086827	ZW10;ZW10	0.583070945	0.05870482		7.80799562	8.145479275	7.614495632	7.881345875	7.777055379	8.496311741	8.550420892	8.079491717	8.156438585	8.420301751	8.672083369	8.62336905
ENSG00000086991	NOX4;NOX4	-0.529637702	0.303852634		9.811846041	9.131195895	8.994415387	10.3782916	10.20591296	9.424921668	9.295959674	9.833508564	9.275327212	9.663483744	8.236351977	8.493309883
ENSG00000087074	PPP1R15A;PPP1R15A	-0.354021746	0.441432601		9.896692049	9.864959142	9.81699274	9.807743077	10.13817835	9.750971051	9.169475592	9.656061373	9.232425724	9.502833594	8.730851862	10.81362008
ENSG00000087076	HSD17B14;HSD17B14	-0.956599639	0.097575274		6.418973669	6.483230037	6.588061565	6.766475904	6.010714504	5.771683048	4.733666168	6.252025775	6.374064327	4.950463282	6.062673715	4.333664163
ENSG00000087088	BAX;BAX	0.930271915	0.124781309		5.545105026	6.024297735	5.971660114	6.226291762	5.675943206	6.430278581	6.705422274	5.186651095	6.906193124	6.963239436	7.7862278	7.754508077
ENSG00000087095	NLK;NLK	0.072781843	0.855475597		4.071491538	4.252473943	4.952435614	4.584417781	4.852688548	4.16924437	4.896447209	4.72308341	4.595086474	5.024224809	4.70753473	4.192762292
ENSG00000087116	ADAMTS2;ADAMTS2	1.00125459	0.025647018		4.978793272	4.643953713	4.55070185	4.589831187	4.770994444	4.778743179	5.592351186	5.681901794	5.854471728	6.116123927	6.253865067	5.6793095
ENSG00000087152	ATXN7L3;ATXN7L3	0.185731087	0.587518545		7.874184649	8.102179393	8.487528555	8.016276788	7.728464765	8.045155705	8.403965975	7.919467612	8.000495278	7.94346426	8.525094397	8.754562191
ENSG00000087191	PSMC5;PSMC5	0.531365175	0.084679288		10.2984441	10.30241845	10.24538751	10.44031793	9.855559185	11.02589048	10.73858715	10.26277022	10.64914748	10.85019465	10.81745298	10.97449131
ENSG00000087237	CETP;CETP	0.306539272	0.794974662		4.175780064	4.757050457	2.643750234	5.40562075	4.313470802	3.084903948	6.239605594	5.304556673	2.139786094	4.245125967	5.097884225	5.847853632
ENSG00000087253	LPCAT2;LPCAT2	0.36279762	0.467694886		4.49083259	5.085309498	4.078227251	4.35107421	5.175999167	5.616229467	4.895828023	3.829535014	5.082186093	5.679955196	5.155774324	4.734095023
ENSG00000087258	GNAO1;GNAO1	-1.055985825	0.165823134		6.14295843	5.329592934	6.833943809	7.424419946	5.398534048	5.105521364	5.764181585	6.491651105	4.442210354	5.499392443	5.329137593	3.557233618
ENSG00000087269	NOP14;NOP14	1.322002058	0.021677528		5.081884541	5.484379205	6.131969903	5.44948214	6.03289208	7.255474296	7.12581742	6.012491576	6.377414619	6.849701585	7.426507979	7.659457947
ENSG00000087274	ADD1;ADD1	-0.242001555	0.405135296		11.68454701	12.00117171	12.14504372	12.15846547	11.98481361	11.71560813	11.39677494	12.15846547	12.04097631	11.63368594	11.76490517	11.55923128
ENSG00000087299	L2HGDH;L2HGDH	-0.215897798	0.439637904		5.907469721	6.358054925	6.610299799	6.571061653	6.43733312	6.236174004	6.137536517	6.011991122	6.440448296	6.211353352	6.055471601	6.033647428
ENSG00000087301	TXNDC16;TXNDC16	-1.182222774	0.070844674		4.940871478	5.030540902	5.489142131	5.133730784	5.464381725	4.606812922	2.601890685	5.07638422	4.748648535	4.430948921	3.319252446	3.422636683
ENSG00000087303	NID2;NID2	3.005257066	0.008652965		4.652461255	4.950822979	4.087629166	2.54507901	3.978026268	5.638822222	6.466591884	6.910822588	8.214896083	7.98951485	8.116386072	5.999391911
ENSG00000087448	KLHL42;KLHL42	-1.204341893	0.016008121		11.04231054	10.9779031	11.4197248	11.14436445	10.54889221	10.21716891	9.479696205	10.29569318	10.30509273	9.713741345	9.092395893	9.652291625
ENSG00000087470	DNM1L;DNM1L	-0.390142739	0.156051491		8.635006663	8.424267505	8.634583104	8.61984618	8.39132351	8.370414969	7.834308599	8.055617579	8.098261106	8.243385373	7.941707895	8.51234305
ENSG00000087494	PTHLH;PTHLH	0.09789314	0.889180491		5.707249787	6.595733241	6.094324969	6.527387861	5.056181616	7.016643399	5.14018518	5.383673883	7.119299107	6.387540213	6.019397022	5.591741642
ENSG00000087502	ERGIC2;ERGIC2	0.282575581	0.395188422		7.363460218	7.247542111	7.318596133	7.672314307	7.170402815	8.070356588	7.513613913	7.52778897	7.584441684	8.002292401	7.814351744	6.946425588
ENSG00000087586	AURKA;AURKA	3.049938189	0.013811681		2.350713635	4.305038814	3.901620917	4.475698417	4.567219296	4.88844908	7.393081505	5.5555536	6.8084803	7.864888127	8.640381968	7.639140255
ENSG00000087842	PIR;PIR	-0.577910986	0.083390652		8.454451473	8.798111771	7.903002709	8.077756248	8.427104545	8.034693885	7.725650508	7.881895222	7.475338662	7.984073196	7.742789076	7.434779995
ENSG00000087903	RFX2;RFX2	-2.082335389	0.081295854		7.044118669	5.467196321	6.732864772	5.363053301	5.894608497	4.946670981	3.261069049	4.778092904	6.146684952	4.419564509	0.67805838	3.896089684
ENSG00000087995	METTL2A;METTL2A	-0.187191297	0.739453199		5.4685566	5.006377922	6.473242877	6.194293739	5.148976799	6.282570279	5.770730749	5.365472435	5.766923997	5.592351186	4.724074498	4.795564886
ENSG00000088002	SULT2B1;SULT2B1	-0.559142628	0.574110553		3.325717402	3.476884534	3.149208304	3.984031485	3.496395876	3.122974146	3.627304494	1.278978526	3.820204497	0.28336236	4.366487284	3.991822938
ENSG00000088035	ALG6;ALG6	0.330667069	0.346845996		7.08006921	6.800575095	6.989018626	6.923643625	7.167186292	6.623562709	7.800194554	7.696423719	7.054557652	6.999809507	7.413660929	7.671150398
ENSG00000088247	KHSRP;KHSRP	0.777058689	0.117332372		7.366379921	7.574449724	7.49119171	7.327802315	7.590765177	8.296355534	8.477276208	7.288791343	7.6840648	7.782802343	8.996923387	9.204021593
ENSG00000088256	GNA11;GNA11	-0.342761352	0.302987314		9.006958565	8.860450739	9.963977477	9.434099212	9.56593641	9.122095204	8.711328671	9.097596576	8.842565632	8.912742365	9.191683054	9.286650396
ENSG00000088280	ASAP3;DDEFL1	-0.230967568	0.615754132		8.05318738	8.63991514	8.692753575	7.733787491	7.990696241	7.078605565	8.529938434	8.61984618	7.877507462	7.678025411	8.186241043	7.967538689
ENSG00000088298	EDEM2;EDEM2	1.153732342	0.01594614		7.144157546	7.121368777	7.245067765	7.281765933	7.416305218	7.889541684	8.606243444	8.010595798	7.814551705	8.796159693	9.064436682	8.586728721
ENSG00000088320	REM1;REM1	-1.779564162	0.015921419		6.535579594	7.389527233	7.118365956	6.796429035	7.10708104	4.480893256	4.237240942	6.444073165	5.652929274	4.875390837	6.024619988	4.753679407
ENSG00000088325	TPX2;HCTP4	3.078060774	0.017299653		4.293438173	4.238837292	4.034719303	2.519419368	3.597662268	4.201285691	6.858735725	5.80203627	6.690660132	7.589455653	9.105909294	7.45604962
ENSG00000088340	FER1L4;	0.48363053	0.170026847		5.201092357	5.00983623	5.502457908	5.512714551	5.16055237	5.714610405	5.4685566	5.71010716	6.400551591	5.914503533	6.014711905	5.103687301
ENSG00000088367	EPB41L1;EPB41L1	-0.911377595	0.060951246		4.314603001	5.315398491	5.402722518	5.153204628	5.538731834	4.037086975	3.504235199	4.616187702	4.431840217	4.714008621	4.659164204	3.67235858
ENSG00000088538	DOCK3;DOCK3	-1.671824545	0.062550987		4.926604844	5.213897034	4.358117008	5.680780332	4.81212133	3.58608376	4.370939137	3.312838095	0.612961063	3.64268309	3.646993235	4.11285857
ENSG00000088543	C3orf18;C3orf18	-0.334895363	0.37122496		5.646951775	5.88484893	6.011698012	6.117912968	5.769038042	6.187166961	5.142115228	5.148148297	6.164158341	5.738620588	5.362631192	5.115521469
ENSG00000088782	DEFB127;DEFB127	0.595055135	0.296446424		3.095202048	2.831343629	3.098228866	2.617497145	1.583123335	2.602722675	3.713057897	2.134893821	3.293677561	3.058071407	4.270807737	3.607707881
ENSG00000088808	PPP1R13B;PPP1R13B	-0.036368742	0.950386214		6.984942462	7.310389203	7.888594102	6.866110518	7.699298983	7.018429434	7.850747551	7.48196165	6.880771223	6.718294491	6.874846137	8.369437692
ENSG00000088826	SMOX;SMOX	1.308268728	0.010408231		5.082186093	5.450441909	5.483276963	5.242171081	4.382299962	6.996514163	6.420286843	6.150489612	6.170692231	6.320825274	6.220202436	6.775396947
ENSG00000088832	FKBP1A;FKBP1A	0.782550243	0.107377812		10.29990057	10.32180073	9.873295836	9.949889727	10.61442367	10.25082778	11.62398571	10.68620373	10.33518376	10.82082915	11.32329913	11.92055719
ENSG00000088833	NSFL1C;NSFL1C	-0.596327988	0.092300098		8.33144995	8.200822607	8.843543609	8.46054436	8.769131692	8.385670028	8.111463305	8.140773544	8.039368184	7.875571825	7.363460218	7.557086082
ENSG00000088854	C20orf194;C20orf194	-0.922835548	0.01856861		7.370250609	7.688528679	7.904662918	7.660696205	7.514937295	7.135674405	6.445364693	7.123138497	6.76716084	6.650185814	6.328106712	6.485226188
ENSG00000088876	ZNF343;ZNF343	0.148006934	0.712723953		6.078128173	6.370985155	7.043489966	7.140350241	6.498512093	7.127510505	6.76146879	6.228015944	6.979059295	6.811011124	6.479810007	7.033224755
ENSG00000088881	EBF4;EBF4	-0.497808303	0.37272554		5.093013315	4.445648582	5.363672218	4.595379532	5.171873728	3.694090115	2.953058273	4.824212864	4.953792765	4.833488229	4.914518123	4.879603833
ENSG00000088882	CPXM1;CPXM1	1.512241574	0.031833458		5.534998477	6.365345048	4.470243351	4.561910795	4.811315861	6.434340828	7.30307201	6.174635717	6.096855333	6.280201559	6.520036535	7.817887983
ENSG00000088930	XRN2;XRN2	0.135893878	0.718785286		8.151650323	8.207665949	7.976361344	7.675923875	8.655014373	8.675562619	8.373268001	8.012179232	7.82517823	8.3187091	8.022348392	8.657273783
ENSG00000088992	TESC;TESC	-1.484588454	0.472527937		6.403554562	6.269487284	6.587332284	4.794222974	7.121124221	1.325360508	8.810330309	6.075354423	0.308919996	3.17574526	5.198410858	8.359769323
ENSG00000089041	P2RX7;P2RX7	0.523213068	0.365116292		5.809824196	4.860079833	5.224391101	6.618856779	5.703318073	5.049576317	6.59090003	7.200824078	6.09790571	5.86705753	6.608014359	5.751271428
ENSG00000089050	RBBP9;RBBP9	-0.43862443	0.141705768		7.739201391	7.785003814	7.979275416	7.846581068	7.963995966	7.935559342	7.117574536	7.301577587	7.535121377	7.679910732	7.162433627	7.237132505
ENSG00000089094	KDM2B;KDM2B	-0.506664091	0.595936198		4.124209836	3.958808347	4.297738011	0.995947554	4.169893743	1.298163844	3.94561613	3.701330585	3.141556389	3.316028555	3.443232669	2.172659681
ENSG00000089123	TASP1;TASP1	-1.286607284	0.061180517		6.664869631	6.770608397	6.60440304	6.287714411	6.48939618	6.600533365	5.048878732	5.256445351	6.028753897	5.374807191	3.505602616	5.122516184
ENSG00000089127	OAS1;OAS1	-0.501876421	0.377309519		6.059297731	6.528506621	5.073136419	6.113829038	6.035572447	4.724369235	6.777160612	5.668949922	5.314295923	5.996361402	5.068425755	4.67178136
ENSG00000089157	RPLP0;RPLP0	0.562451962	0.171310109		12.90062571	13.17156854	11.56212792	12.1537493	12.3894001	13.00370447	13.17545692	12.69779879	12.66745133	13.02086885	13.08744826	13.33289531
ENSG00000089163	SIRT4;SIRT4	-0.211307564	0.641793874		4.517127636	4.663766435	4.275976219	5.026052851	4.397984314	4.842246742	3.755906647	4.368387723	4.813169615	4.784451635	4.57224031	3.41771482
ENSG00000089177	KIF16B;KIF16B	-0.472535403	0.320323708		6.27183892	5.655155735	5.496492389	6.448136464	5.971958485	5.340472899	5.225675966	6.11183509	6.094324969	6.165535543	4.811053267	4.724369235
ENSG00000089195	TRMT6;TRMT6	0.001555274	0.998689972		5.50760787	4.542573798	2.592673261	4.224828261	3.772383993	4.880648796	4.840543801	4.475698417	3.531100693	3.869599025	1.957797247	5.351592996
ENSG00000089280	FUS;FUS	0.187275993	0.656349572		5.466143857	5.635043605	5.575403404	5.875751808	5.50164614	6.505018667	6.026065248	5.181348679	5.274527063	5.56945342	5.598597754	6.43150546
ENSG00000089327	FXYD5;FXYD5	1.19308791	0.011958608		10.01843667	10.27666531	9.805784976	10.51178823	10.52400293	11.47822611	11.33493134	11.12718701	10.78583577	11.71560813	11.94542299	11.55575338
ENSG00000089335	ZNF302;ZNF302	-0.368277835	0.273606258		9.919611963	9.930370113	9.93251404	10.046948	9.741584285	9.648550288	9.389704252	9.991527515	10.14384108	9.494807794	9.112235925	9.040828062
ENSG00000089472	HEPH;HEPH	-0.663563832	0.292107181		8.314385207	8.155195185	8.72986576	9.090896556	8.642409885	8.29886173	6.882792202	8.247428653	8.89419903	8.480921037	8.336110629	6.320593526
ENSG00000089505	CMTM1;CMTM1	1.260661937	0.202069798		2.847676072	-0.387720735	1.771849247	3.882964808	3.26386612	4.441969431	4.288103816	2.3678871	2.775170884	2.890996232	4.096640528	3.893955283
ENSG00000089597	GANAB;HEL-S-164nA	0.339568035	0.649180268		8.426131803	8.650303234	8.13490423	8.535309985	7.925198358	7.538581618	8.484313784	6.965642316	8.80202903	9.824377887	9.532792077	9.569826185
ENSG00000089639	GMIP;GMIP	0.994421441	0.153582034		4.502856939	3.931335104	5.063715189	4.330103722	5.651471088	3.880257452	5.921502504	5.64558725	5.564823226	6.128348466	6.990774512	5.700931538
ENSG00000089682	RBM41;RBM41	-0.071677601	0.882642829		5.991459942	6.432351644	5.232568283	5.995870919	5.722603456	6.241710358	5.481319287	5.658616523	6.285107546	6.095461587	4.975259653	5.885577781
ENSG00000089685	BIRC5;BIRC5	3.493504976	0.030987788		3.952217065	2.933112186	2.071932873	3.899514991	2.026315303	2.478915131	7.086898382	5.158482453	6.410502232	7.588854776	8.871875059	7.695336185
ENSG00000089692	LAG3;LAG3	-0.854231865	0.526321167		4.829895721	4.737235173	3.83204845	3.536180996	1.620653969	0.076896984	2.961768887	4.300656764	2.406269167	2.071402637	2.167796579	6.01400596
ENSG00000089693	MLF2;MLF2	0.200692829	0.562390205		8.483890731	8.681966078	9.187160031	8.566530544	8.894426122	8.866097223	8.666560267	8.536793102	8.816860461	9.091312666	9.568117063	9.198671926
ENSG00000089820	ARHGAP4;ARHGAP4	0.475674928	0.380793317		7.14132958	7.515123433	6.844675639	6.823787567	7.030317316	6.105231776	8.330023654	7.846581068	6.997850136	7.340646827	8.051159989	8.155557997
ENSG00000089876	DHX32;DHX32	0.526914393	0.084995638		8.152718346	8.142858085	7.981588972	7.941415645	8.133499309	8.631734378	8.766191964	8.487528555	8.269242651	8.673263488	8.255755637	9.097596576
ENSG00000090006	LTBP4;LTBP4	-1.524949532	0.045125104		11.43155819	11.2340965	11.90309063	11.28144789	11.05234864	10.77932375	9.618764114	11.22787221	10.46962147	9.562341845	8.564494019	8.766494456
ENSG00000090013	BLVRB;HEL-S-10	0.366310588	0.456409622		7.561960728	7.606274911	6.281277434	7.526418642	6.678757867	7.461104502	8.55969485	7.501997166	7.507096905	6.872524678	7.387933736	7.190387693
ENSG00000090020	SLC9A1;SLC9A1	0.814661573	0.029707636		8.312364762	8.594334682	8.521196036	8.627301867	8.295138005	9.577932739	9.264407412	8.565687798	9.161117519	9.478710576	9.476202636	9.469041824
ENSG00000090060	PAPOLA;PAPOLA	0.361370839	0.190020431		9.071874732	9.011193424	9.12476185	9.180377144	9.364089556	9.779725264	9.788035562	9.469041824	9.273177135	9.131195895	9.527152461	9.614483117
ENSG00000090097	PCBP4;PCBP4	-0.404324989	0.317220783		8.049807173	7.63764647	8.464651524	8.020268275	7.503742274	7.342981347	6.690660132	8.008184324	7.812694593	7.474693992	8.04680152	7.340271173
ENSG00000090104	RGS1;RGS1	2.356192368	0.025879498		5.418134277	7.257970461	5.54021578	4.920372865	5.082493543	5.960981242	8.268278116	8.911814997	6.900903026	8.423154998	9.443410431	8.091665459
ENSG00000090238	YPEL3;YPEL3	-0.053745075	0.895663335		8.595609579	8.352739549	8.914129162	8.757408345	9.182420674	8.064998682	9.157973904	9.045003038	8.82327042	8.809347878	8.462732104	8.583688685
ENSG00000090263	MRPS33;MRPS33	0.558641279	0.101606073		8.575072517	8.592947694	7.902069961	8.266670371	8.288594808	8.894426122	9.073640581	8.205844555	8.798585203	9.1630146	9.147739412	8.902735969
ENSG00000090266	NDUFB2;NDUFB2	0.372304034	0.208576108		10.98945553	11.30624572	10.73953001	10.98007101	11.04335271	11.50085831	11.36311138	10.91025371	11.15092645	11.44877554	11.76682661	11.54749321
ENSG00000090316	MAEA;MAEA	0.169193412	0.661620065		7.538909808	7.830661608	6.572095058	7.060096035	6.699697372	7.414012878	7.148931055	7.31577633	7.247954089	7.02344832	7.400570376	7.615704666
ENSG00000090339	ICAM1;ICAM1	-0.108852386	0.90434668		3.939635628	4.178825368	3.497737534	4.145221752	4.936245473	3.812918137	5.86661402	3.461872953	3.74092756	3.244678401	2.683861485	5.4038928
ENSG00000090376	IRAK3;IRAK3	0.794403815	0.058319455		6.93960037	6.606652458	6.596646575	6.467821857	6.742634153	7.04673987	7.938862684	7.262350466	7.047802283	7.637300137	7.068237636	8.254231207
ENSG00000090382	LYZ;LYZ	-0.006727291	0.996258249		9.111770004	9.023425309	6.444770416	9.43884985	6.940072761	5.252258582	9.43884985	9.839285685	9.220651604	8.369110914	8.343871027	6.83132498
ENSG00000090402	SI;SI	1.719106288	0.060760994		3.358500353	1.807618705	1.769076032	0.886006913	0.030973054	1.973677394	4.316950154	3.444152863	4.070026891	3.773212543	3.095202048	2.353567202
ENSG00000090447	TFAP4;TFAP4	1.551234061	0.023358315		3.701819606	3.115081698	2.977809273	3.314265683	1.532893423	4.62000863	4.077216504	3.878470322	4.817107479	4.407844217	5.418134277	4.138474557
ENSG00000090487	SPG21;SPG21	0.248703843	0.564203537		8.052452305	8.432262103	6.821765055	7.461104502	7.355229508	8.415134568	7.883437535	7.670028053	7.706474606	7.524482165	7.853006324	8.060302514
ENSG00000090512	FETUB;FETUB	-0.640366157	0.563620935		2.287516917	4.375800556	1.773203469	4.230161503	2.263285052	1.872055701	3.99929471	3.025165082	2.642063827	1.357099842	3.682256409	-0.158544171
ENSG00000090520	DNAJB11;DNAJB11	0.860937814	0.054395222		9.779725264	9.95256625	9.510969433	9.613572353	9.516300639	10.33986559	10.97079902	9.86658982	9.984159235	10.52400293	10.69580856	11.36772706
ENSG00000090539	CHRD;CHRD	-0.996729666	0.343184774		5.316702217	4.908521362	5.876872972	3.840944555	5.762005111	3.530447852	5.786035379	5.998560419	3.05563454	2.608585962	2.4488304	5.581862488
ENSG00000090554	FLT3LG;FLT3LG	-0.359346929	0.358727723		6.170513581	5.925493437	6.310272493	5.652544431	6.442297953	5.124386867	5.63960813	6.124509701	6.070414017	6.384895449	5.600807333	5.241520651
ENSG00000090581	GNPTG;GNPTG	-0.435353863	0.182795139		8.897809464	9.159090254	8.908941671	8.563855585	9.168657578	8.404800964	8.131323502	8.818531371	9.042354598	8.50519942	8.519346505	8.10866297
ENSG00000090621	PABPC4;PABPC4	0.597230217	0.046488707		10.29432092	10.15340003	10.21503665	10.14384108	10.44151875	10.57515914	10.76591178	10.69508819	10.72805825	11.06999881	11.14228196	10.95147779
ENSG00000090659	CD209;CD209	-0.966601276	0.541885954		7.440897398	7.608700593	5.688554415	5.554147688	9.03602329	2.949634658	8.942896534	7.501267158	6.777389467	3.193656796	7.198825126	6.129774068
ENSG00000090674	MCOLN1;MCOLN1	0.977878915	0.051146834		5.925932977	6.795090266	6.947120251	7.221226523	6.840714991	6.987476634	8.348757362	7.768361673	7.60967593	7.326842012	7.661807308	8.364350496
ENSG00000090686	USP48;USP48	-0.035074312	0.955230084		6.616433424	6.453172832	5.759843454	6.123714818	5.700398656	6.323646403	5.863092997	6.229914338	6.361865015	6.877439976	6.320309204	4.693200341
ENSG00000090776	EFNB1;EFNB1	0.962647137	0.080149137		5.618667993	5.566178584	6.433178467	5.875120479	6.804363383	6.296677282	7.89038285	7.307164371	6.36090817	6.581324129	7.031051068	7.687534555
ENSG00000090857	PDPR;PDPR	0.150549584	0.768452415		8.684646594	8.467405026	8.955762936	8.8569748	8.362419478	7.562466063	8.645929655	9.018373236	9.098940063	8.630326834	9.634595446	9.12130816
ENSG00000090905	TNRC6A;TNRC6A	-0.449997553	0.293121082		8.460211775	8.213462965	9.82183679	9.082814604	8.942896534	8.048949988	8.14978979	8.952633514	8.88658886	8.439754437	8.387835107	8.314177171
ENSG00000090924	PLEKHG2;PLEKHG2	0.443271095	0.411390441		5.721080864	5.365187548	7.225550654	6.382398538	6.610840002	6.521365507	6.218666491	6.706980806	6.274344418	6.517639943	7.857037338	6.833943809
ENSG00000090971	NAT14;NAT14	1.277887101	0.008652965		5.470193232	5.809088206	6.487733938	6.076280311	5.950894814	7.086898382	7.310652768	6.771798444	7.117780222	7.052540881	7.722206425	7.595199288
ENSG00000090989	EXOC1;EXOC1	-0.202008917	0.578281936		8.006560033	7.676203222	8.392271479	8.327864277	8.380063593	7.50593141	7.743509582	8.497065024	8.319658574	8.112040136	7.925198358	7.578682144
ENSG00000091009	RBM27;RBM27	-1.037671824	0.021142128		8.089430353	7.504402701	8.291533112	7.843664829	8.306061234	7.175214193	6.772367365	7.206744797	7.509171677	7.164219095	6.417785525	6.539923702
ENSG00000091039	OSBPL8;OSBPL8	0.094323112	0.847163883		7.741094804	7.712894935	9.074221224	8.921727897	8.1459133	8.225957877	9.015297402	8.620245123	8.073796138	8.293210446	8.443823354	8.222124467
ENSG00000091127	PUS7;PUS7	0.833254999	0.070149032		6.97772068	6.825209401	7.398002277	7.135799564	7.036750575	8.465310084	8.183288498	7.063428519	7.354476845	7.60102864	8.11498745	8.573140451
ENSG00000091129	NRCAM;NRCAM	1.005189567	0.384317936		3.372599737	4.094642299	3.761353364	2.721576088	3.391736106	3.128367316	4.907051688	6.029072063	5.713117851	0.906895982	4.980241963	5.650250737
ENSG00000091136	LAMB1;LAMB1	1.276127048	0.015110246		9.444261633	9.664111772	9.624650357	10.08000203	9.189622716	9.90114536	10.62433489	11.3207605	10.83942348	11.09159076	11.2770415	11.08230076
ENSG00000091164	TXNL1;HEL-S-114	0.637538543	0.047294402		6.578711727	6.33845918	6.227593418	6.610646031	6.099249751	7.149501231	7.042322584	6.779472484	6.980345254	7.420037681	6.904198662	6.783416055
ENSG00000091181	IL5RA;IL5RA	0.283966726	0.538699013		4.431840217	4.197880328	4.477626172	5.098953008	5.740622426	5.048128921	5.038964628	5.059511463	4.296231992	5.354952461	5.127257701	5.588410926
ENSG00000091483	FH;FH	0.475568529	0.13961621		8.747569672	8.966283082	8.568167427	9.073294601	8.628462674	9.228740302	9.410352342	8.705847653	9.062243972	9.42375022	9.747338051	9.327995601
ENSG00000091490	SEL1L3;SEL1L3	-0.247114419	0.725418692		6.515824709	7.676900649	6.634783321	6.647433962	6.969480923	5.129569467	7.237528346	7.528130567	6.214549545	5.889797674	7.601735138	6.891081319
ENSG00000091513	TF;TF	-1.192147951	0.226734164		6.246177945	7.584945218	5.018803286	5.292178415	4.649351037	2.143493992	5.348023097	6.064323069	4.96952628	4.470243351	3.775823846	5.191568967
ENSG00000091640	SPAG7;SPAG7	0.012998467	0.976521728		7.898089212	7.85174467	8.765128268	7.809948153	8.733887117	8.289734428	8.077756248	7.637300137	8.340862651	8.263011864	8.581110552	8.383529776
ENSG00000091656	ZFHX4;ZFHX4	-0.303078792	0.656277184		5.212711345	5.31778233	4.16332402	6.151333618	4.479015797	5.855003984	3.740474286	5.208306162	5.042280554	4.886510153	4.882748191	3.716959078
ENSG00000091732	ZC3HC1;ZC3HC1	0.487821928	0.072240682		8.280203786	8.316723212	8.159855195	8.266106253	8.048159336	8.706731181	8.811324275	8.452856906	8.598123982	8.564839989	8.943397739	8.836946316
ENSG00000091831	ESR1;ESR1	-1.688297548	0.010664293		6.406408606	6.744944137	6.114494463	7.251870549	5.57401429	5.120959848	4.342800768	4.94332172	5.16746672	3.970265599	4.382030141	5.183497233
ENSG00000091844	RGS17;RGS17	0.189070361	0.77218994		8.047054639	7.957166482	9.157973904	8.996923387	7.254123473	9.599751645	8.107465569	7.631860218	8.965756008	8.342188923	8.551919316	8.10308949
ENSG00000091879	ANGPT2;ANGPT2	1.995882259	0.007796427		7.272307854	7.205929084	7.996356543	7.260882849	7.954095667	8.860450739	9.215142485	8.670994667	9.81699274	9.862820356	10.75146372	9.558711902
ENSG00000091947	TMEM101;TMEM101	0.52667754	0.076558178		7.855166863	7.784152558	8.053702199	7.636906607	7.837784966	8.50118474	8.540479513	7.949572284	8.506215135	8.228178473	8.626078783	8.169832325
ENSG00000091972	CD200;CD200	-1.105710637	0.141653458		6.549145005	6.70506833	6.534144732	6.160291372	6.897617994	6.117262211	6.0719143	5.746017371	5.006591112	5.701808796	3.083566211	6.517639943
ENSG00000091986	CCDC80;CCDC80	0.197959021	0.885553589		8.562326388	9.63086738	5.847226262	5.831350825	7.148131819	5.54817519	8.617280849	8.344175604	9.234818389	7.234245508	8.166738539	6.068142815
ENSG00000092068	SLC7A8;SLC7A8	0.985656928	0.023925989		6.147726542	6.088414706	6.620063485	6.255173824	6.677660453	6.67017043	7.740598411	6.967341555	7.300414797	7.685568077	7.304453545	7.735706293
ENSG00000092096	SLC22A17;SLC22A17	-0.399631164	0.395615638		9.829923113	9.380945634	9.735649267	9.976826147	9.319847311	9.207838691	8.542460044	10.08422375	9.942063299	9.512635392	9.062895849	8.390932888
ENSG00000092098	RNF31;RNF31	0.351988024	0.297491654		7.521292632	7.040973503	8.369437692	7.596283696	7.635070893	7.81886909	7.936095501	7.80476799	7.857037338	8.054839796	8.274674932	8.1459133
ENSG00000092203	TOX4;TOX4	-0.560326657	0.185935503		7.352028414	7.466416671	7.007714662	7.567454181	6.963239436	7.140350241	6.613367661	6.781699363	7.185201524	7.175525599	6.432591005	5.648572721
ENSG00000092295	TGM1;TGM1	-0.593944332	0.486733049		5.061256475	4.578053508	3.2213927	3.801204192	2.520171782	4.087065621	4.013343445	3.938444828	3.161401598	1.044373135	3.488254056	2.964417116
ENSG00000092421	SEMA6A;SEMA6A	-2.813333361	0.132171731		8.456716224	8.4684705	8.107161093	6.518833939	8.652578632	3.229741259	7.977288511	8.283125867	1.578199188	3.048335769	3.928297357	8.546943063
ENSG00000092445	TYRO3;TYRO3	0.280391491	0.55941174		6.105561173	5.572616561	7.129844528	5.570110108	6.163139624	5.944898494	6.555530593	6.033836368	6.208143038	6.08110737	7.129844528	6.76716084
ENSG00000092529	CAPN3;CAPN3	-0.041577492	0.943143298		6.665576109	5.848732594	7.800943245	7.472209928	6.683175699	6.498240973	6.494541697	7.065815698	7.359659966	7.012928409	7.079118864	6.457544553
ENSG00000092531	SNAP23;SNAP23	-0.518486515	0.251023995		8.43383411	8.765774402	7.139460286	7.932376585	7.299005569	7.882775087	7.519304434	7.493134922	7.604349366	7.094878931	6.915285452	7.259497537
ENSG00000092621	PHGDH;PHGDH	-0.664353546	0.235242881		10.70396498	10.78392968	10.90704012	10.53899592	9.826328889	8.854395925	9.366447242	10.04883559	10.6808254	9.376441901	11.08599752	9.800945024
ENSG00000092850	TEKT2;TEKT2	-0.76596896	0.224579049		3.57113676	5.087003227	3.755362979	3.578948371	3.04660997	2.151262981	3.914539649	2.968414654	4.067170591	2.110676272	3.191420522	2.889418443
ENSG00000092871	RFFL;RFFL	0.378892385	0.211597138		6.69034725	6.575028484	6.775008388	6.978528574	6.825943318	7.478773663	7.092932579	6.826139136	7.090318882	7.534077948	7.32914154	6.683661369
ENSG00000092929	UNC13D;UNC13D	0.698876648	0.190977319		3.953053802	3.936672799	4.623663222	4.875644927	4.325096378	3.719175772	5.248803874	4.607049146	5.048363497	5.051175001	5.611360969	6.005991856
ENSG00000092931	MFSD11;MFSD11	-0.386133926	0.38644856		9.333291561	8.883154321	10.53416084	10.10095926	9.479219039	8.845609225	9.253748939	9.715551081	9.490681232	9.67806944	9.09334731	8.883154321
ENSG00000092964	DPYSL2;DPYSL2	-0.115598826	0.749949977		12.33193553	12.37692657	11.66698244	11.75609258	12.06793848	12.44050559	12.00331797	12.06033352	12.07020146	11.65659692	11.60938007	11.63029853
ENSG00000093000	NUP50;NUP50	1.02443701	0.084570129		5.516014832	6.188373427	4.748036627	5.383673883	5.344986106	5.973087044	7.371274826	5.996361402	5.534198903	6.195359214	6.647885775	7.506410733
ENSG00000093144	ECHDC1;ECHDC1	0.371741105	0.302886137		6.617776285	6.427945186	5.669734896	6.495686529	5.683945115	6.738366582	6.652949632	6.762316921	6.137797771	6.909613516	6.225284186	6.428982345
ENSG00000093167	LRRFIP2;LRRFIP2	-0.299036742	0.399465626		8.47486431	8.827112109	8.838668506	8.762561762	8.266670371	8.47345696	7.947000989	8.482473608	9.118125824	8.207665949	7.931754552	8.184092803
ENSG00000093183	SEC22C;SEC22C	-0.483841486	0.133619855		9.656061373	9.424512956	9.310986698	9.522798262	9.60089265	9.205660823	8.650963045	9.499190547	9.400691831	8.936251893	8.614592068	8.827112109
ENSG00000093217	XYLB;XYLB	1.323553698	0.085662474		4.354047986	3.668150902	2.91820665	4.014604351	2.116428971	5.5538102	5.083816706	4.327322333	2.983429625	4.668702917	5.541430585	5.006377922
ENSG00000094841	UPRT;RP11-311P8.3	-0.056193348	0.876408179		6.841863705	6.917887598	6.154282643	6.685903716	6.514135361	6.846035663	6.308654841	6.254492383	6.99926494	6.559106921	6.534144732	6.464649318
ENSG00000094916	CBX5;HEL25	0.392814989	0.240762626		7.983690234	7.878599063	8.503171409	8.587187569	7.911258948	8.597162409	8.265706457	8.208656251	8.78450202	8.649296781	9.092121792	8.361729327
ENSG00000095002	MSH2;MSH2	0.982540577	0.060990996		4.029611017	3.500427312	3.096702253	4.505974111	3.733948652	4.037523673	4.970739559	4.891391966	4.716701778	4.256776689	5.747635526	4.670343531
ENSG00000095015	MAP3K1;MAP3K1	-0.549967564	0.146410336		8.650680921	8.824016466	8.824016466	8.920882788	8.876240966	7.543498203	8.787486337	8.713358675	8.485140594	7.660696205	8.410604835	8.283614852
ENSG00000095066	HOOK2;HOOK2	-0.348769248	0.390444938		7.327151104	7.430302002	8.365398156	7.538247143	7.162802174	7.008233635	7.366379921	6.59488694	7.859283807	7.068237636	7.561697303	7.053356834
ENSG00000095203	EPB41L4B;EPB41L4B	-0.430141035	0.657011053		4.739364244	3.938020379	3.736505301	4.08956764	3.584602984	3.532484038	4.234181691	6.058167109	1.861199488	4.040076192	3.406699923	1.979489081
ENSG00000095209	TMEM38B;TMEM38B	-0.051854554	0.918579974		7.172757516	6.752150466	6.405707876	6.245135667	6.30629706	7.489758868	6.522304539	6.258326515	6.444266686	6.714571118	5.748480286	6.494178129
ENSG00000095261	PSMD5;PSMD5	0.779441546	0.067014451		6.185713746	6.299392305	5.666393032	5.730485897	6.003447975	7.198825126	6.639327394	5.774569387	6.718673971	6.763859027	7.152639768	7.047802283
ENSG00000095303	PTGS1;PTGS1	2.035608814	0.011898228		6.632988947	6.905618058	5.555196191	6.352363587	6.905036744	8.333791785	8.763551335	6.991072812	8.136991625	9.474733126	9.220086131	8.620719824
ENSG00000095319	NUP188;NUP188	0.559058959	0.158370973		6.914476027	6.252691921	7.41199223	6.993798883	7.305588463	7.720114264	7.104537952	7.356601624	7.057447023	7.509725924	8.003098465	7.991853996
ENSG00000095370	SH2D3C;SH2D3C	-1.128653466	0.447771206		7.126208865	7.209220371	7.387933736	5.47556743	8.45618313	4.293274095	8.426622029	7.713532925	3.210382006	4.544652916	4.982208261	8.845912448
ENSG00000095380	NANS;NANS	1.240831218	0.025063754		6.635412973	6.911238572	6.347846868	6.941638066	6.546366198	8.055617579	8.126198021	6.775396947	7.373949176	8.11250571	8.683557511	8.294097332
ENSG00000095383	TBC1D2;TBC1D2	0.311108974	0.451104038		5.175999167	5.546105468	5.334782061	6.383659542	6.018132063	5.826188468	6.635412973	5.910273113	5.557581027	6.004280252	5.644360179	6.441816427
ENSG00000095539	SEMA4G;SEMA4G	0.593251468	0.525624624		5.458393488	2.910644793	4.458534902	5.084880654	3.394386549	5.493472494	3.7906876	5.56768842	2.710799602	5.935591753	5.458393488	5.02570346
ENSG00000095564	BTAF1;BTAF1	-0.392776834	0.171245656		9.018373236	8.830084473	9.441702991	9.238838438	8.970619013	8.482958771	8.621950022	9.020884404	9.02584357	8.642771597	8.606243444	8.549375766
ENSG00000095574	IKZF5;IKZF5	-0.646701329	0.10612188		6.588879805	6.640439597	6.066147112	6.327487974	6.314728424	6.146454223	5.523680503	6.366392686	6.079351868	5.441012309	4.950822979	5.678132204
ENSG00000095627	TDRD1;TDRD1	-0.410674289	0.451610199		8.328324869	7.858359653	10.28014206	9.364089556	9.401273563	8.171725743	8.605292826	8.82648366	8.944289511	8.651827021	8.698118789	8.552608007
ENSG00000095637	SORBS1;SORBS1	-1.782514547	0.011432891		12.22619391	11.9137713	12.60061961	12.46024828	12.22925534	10.86206621	10.59357133	11.2340965	11.08803755	10.86673261	9.260135303	9.619882485
ENSG00000095739	BAMBI;BAMBI	-2.22514321	0.003741135		10.6932674	10.84917832	10.46962147	10.0580215	10.21014043	8.928054329	8.192902317	8.969827969	8.099440392	7.296316986	7.631860218	8.497916088
ENSG00000095752	IL11;IL11	1.700458785	0.16760305		3.596757477	1.974700003	3.381756809	3.654366796	1.88046455	5.182131714	3.555920428	2.847353361	3.417294903	3.72120202	5.12834661	8.334226349
ENSG00000095906	NUBP2;NUBP2	-0.307889174	0.53209746		5.5555536	5.370656722	6.129546388	5.36213425	6.097554124	5.628988467	4.568145837	4.940153592	4.75516693	5.788177755	6.208143038	5.877623284
ENSG00000095951	HIVEP1;HIVEP1	-0.403469696	0.321438911		6.122197056	5.924571441	6.182155755	5.88484893	6.297537372	4.957032373	5.007702329	5.950333797	6.465208033	6.066603086	5.519673676	5.78499361
ENSG00000095970	TREM2;TREM2	0.957813493	0.1323078		3.596627494	4.406780183	3.890848412	5.973855071	4.441644818	4.38167999	5.432938702	5.842821484	5.183306266	5.963296551	6.114895236	5.019414592
ENSG00000096060	FKBP5;FKBP5	1.051630741	0.060990996		9.159651889	8.134100779	7.871610202	8.101040701	9.188292859	9.082814604	9.574703452	9.883950663	9.212261449	10.18440924	8.709899213	10.14995157
ENSG00000096063	SRPK1;SRPK1	0.559921326	0.094690305		7.436520836	7.392192899	7.766226093	7.679910732	7.841846098	8.44916557	7.961193257	7.587980735	8.063005096	8.261586758	8.637549027	8.322344162
ENSG00000096070	BRPF3;BRPF3	0.001890907	0.995927847		8.612562238	8.547920954	7.936095501	8.173402311	8.22887255	8.714207045	7.891930091	8.459697181	8.601157559	8.306061234	8.07712601	8.061452203
ENSG00000096080	MRPS18A;MRPS18A	0.07948002	0.818559024		6.932176949	7.130125717	7.723800174	6.947874178	7.559414568	7.60102864	7.543098345	7.08006921	7.15332706	7.255816052	7.429315511	7.304453545
ENSG00000096092	TMEM14A;TMEM14A	-0.646775702	0.091520301		9.076806513	9.006200109	8.161527971	9.050631475	8.544163872	8.375423085	8.015809753	7.808619946	8.71028263	8.19200474	8.080378391	7.665113455
ENSG00000096093	EFHC1;EFHC1	0.721819652	0.195850183		6.362963035	6.125604405	5.6079833	5.123547015	5.745784828	5.564130279	5.508801639	6.880771223	7.004923802	7.021611865	7.404203194	6.220531175
ENSG00000096384	HSP90AB1;HSP90AB1	-0.000485573	0.998753865		11.69092207	11.17065305	11.61699123	11.13562657	11.63368594	11.81697843	11.46343906	10.93779016	11.16002392	11.28144789	11.44297562	12.04097631
ENSG00000096433	ITPR3;ITPR3	0.086361416	0.930220103		8.733740386	8.977046898	8.29706712	7.316363904	8.967201757	7.123735507	9.559197722	10.16347106	7.942976563	7.522181326	7.861444898	9.639510928
ENSG00000096654	ZNF184;ZNF184	-0.712583817	0.17434304		4.515340933	4.842246742	5.40342112	4.58747721	5.156778437	3.443763112	3.000609951	4.727508819	4.912105638	4.756375382	4.115471946	4.363448654
ENSG00000096696	DSP;DSP	-0.670782904	0.379637554		4.804699983	4.96952628	4.451149775	3.081360422	5.32078972	4.774861366	3.825643182	4.170430658	4.310910832	1.827690599	3.522817835	4.55070185
ENSG00000096717	SIRT1;SIRT1	-0.727564126	0.04755815		8.10363244	7.836360959	7.718860934	7.903604725	7.629744201	7.259917412	6.730641314	7.406988972	7.634635375	7.193159651	6.685415997	6.86537696
ENSG00000096746	HNRNPH3;HNRPH3	-0.612658619	0.073349325		9.381372932	9.055065744	9.348377174	8.961013781	9.060053871	8.973328001	8.330282759	8.878309379	8.859156748	8.355735177	8.107161093	8.33565341
ENSG00000096872	IFT74;IFT74	0.330907733	0.317712431		7.618546282	7.049252838	7.573735791	7.775296195	7.424189809	8.085210055	8.007866562	8.009507858	7.74720544	8.13968078	7.559414568	7.184898148
ENSG00000096968	JAK2;JAK2	-1.778520812	0.003623517		8.66893709	8.277293445	8.72615718	8.502777714	8.721040728	6.722403178	6.430609274	7.270968972	7.322589779	7.107356237	6.548828843	6.202286651
ENSG00000097007	ABL1;ABL1	0.087773932	0.803061778		9.428693273	9.685589451	9.221574797	9.143627852	9.013946241	9.745801363	9.305385994	9.079652777	9.501176976	9.387472834	8.964338846	9.721392997
ENSG00000097021	ACOT7;ACOT7	1.322697293	0.017450661		7.790904939	7.725005582	8.030865183	8.56007561	8.097416964	9.449225422	9.022231028	8.43205953	9.213584957	9.923671255	10.13002221	9.374062239
ENSG00000097033	SH3GLB1;SH3GLB1	0.644473533	0.068709763		9.258835469	9.370761937	8.545473052	8.917696388	9.030846979	9.568117063	9.664772943	9.280512361	9.325932998	9.906445546	10.0306561	9.907937072
ENSG00000097046	CDC7;CDC7	1.916860475	0.003741135		4.376397359	4.658895244	4.748648535	3.850704427	4.971418477	6.152576496	6.897908365	6.299731324	5.874525267	6.104084795	6.796859878	6.940826856
ENSG00000097096	SYDE2;SYDE2	-0.791901007	0.200223474		4.082350898	3.654366796	5.411382178	5.453511982	4.347046922	4.70321479	3.318398989	3.531850533	3.911179598	2.626605241	4.181038129	4.312527954
ENSG00000099139	PCSK5;PCSK5	-0.037914284	0.950451112		9.220651604	9.157723351	9.597269323	9.450220671	8.957278231	9.275950806	10.19389246	8.982035547	8.9690814	8.948003007	8.154308267	10.14772898
ENSG00000099194	SCD;SCD	0.365634704	0.684818473		9.413792074	10.16531907	7.608428563	8.866656115	7.798228766	8.21554028	10.02709183	10.64165801	7.888058263	8.5131891	8.965756008	9.701543859
ENSG00000099203	TMED1;TMED1	0.524818312	0.08063443		8.158126942	8.065892691	7.871283683	8.052703891	8.034693885	8.828883508	8.413013489	8.102179393	8.611602129	8.585211194	8.928408226	8.460211775
ENSG00000099204	ABLIM1;ABLIM1	-0.941454046	0.053563731		10.07117943	10.22535206	10.25997271	9.58835298	10.84770101	9.095394913	9.335530821	10.09176065	9.432159776	8.80070095	8.557293287	9.486562744
ENSG00000099246	RAB18;RAB18	-0.851880527	0.101382236		7.600413237	7.137437945	7.035873501	7.434172831	7.204018413	6.800802854	6.036380906	6.878983993	7.342981347	6.7147593	6.072527311	5.1670829
ENSG00000099250	NRP1;NRP1	0.767614899	0.042194429		9.771246139	9.565300328	9.165634877	8.861382861	9.744150497	9.692448296	10.37653024	10.23033273	10.19703604	10.35003418	10.14452442	10.33319897
ENSG00000099251	HSD17B7P2;	-0.588944075	0.232851058		4.384613509	4.633126015	4.460502095	4.274461463	4.08219163	3.095538637	4.720117001	3.241051213	4.676014599	3.204384433	3.357884138	4.15125405
ENSG00000099256	PRTFDC1;PRTFDC1	0.18133842	0.794606292		7.708105827	7.560409266	6.820133	7.395279633	6.702848671	6.972756977	5.971958485	7.44498504	8.576779847	7.918008098	8.185916088	6.86045136
ENSG00000099260	PALMD;PALMD	-2.434540146	0.150389328		8.13904888	8.231645525	8.027857353	6.137536517	9.412306899	4.497339	8.19200474	8.497552891	2.372989697	3.375640024	3.984625805	7.965820063
ENSG00000099284	MACROH2A2;H2AFY2	0.825013871	0.047866235		7.285982879	7.828493225	7.424419946	7.871283683	7.303577113	8.146220401	8.076051301	7.85174467	8.149040839	8.720543884	9.060437628	8.570317956
ENSG00000099308	MAST3;MAST3	-0.444380584	0.311711763		7.81886909	7.24642614	8.734875216	8.601538676	8.190128382	7.813819663	7.538909808	8.201725007	8.072023242	7.303917706	7.081785926	7.705727067
ENSG00000099326	MZF1;MZF1	-0.045303231	0.904174973		8.612906453	8.493910275	9.101017319	8.747131575	8.711328671	8.778803224	8.472210741	9.104351338	8.992871226	8.8513827	8.469849762	8.146220401
ENSG00000099337	KCNK6;KCNK6	-0.630568536	0.161055701		8.542822169	8.001502213	8.75077397	9.28099829	8.211982687	7.663772269	7.432773214	8.214896083	7.837784966	8.235551881	8.743138937	7.361413957
ENSG00000099341	PSMD8;HEL-S-91n	0.491742225	0.175850636		8.165230617	8.025387098	8.748197882	8.413013489	8.156830404	9.428693273	8.948464187	8.097867269	8.520494931	8.80398739	8.768092003	8.986719807
ENSG00000099364	FBXL19;FBXL19	-0.24037328	0.733493811		4.286187719	3.114865052	3.591687794	2.218087392	2.084286777	4.147824413	2.366096682	2.931291226	2.450242087	2.184339017	2.605454746	3.045299498
ENSG00000099377	HSD3B7;HSD3B7	0.967229875	0.11491551		4.67320136	4.553192138	5.99307855	4.296231992	5.877978301	6.129546388	6.979059295	5.828448796	5.097884225	6.062673715	6.705662796	5.518489189
ENSG00000099769	IGFALS;IGFALS	-0.823998114	0.175477339		2.25882944	3.566026021	4.020653317	4.320647857	4.434055706	2.739518275	2.147787626	3.785135155	3.27492731	3.345441796	2.264146355	2.715353961
ENSG00000099783	HNRNPM;HNRNPM	0.338947478	0.314588479		10.82683048	10.76136507	10.62824138	10.62344532	10.67840383	11.07109762	11.12566402	10.80505379	10.44836826	10.8163197	11.24881765	11.78291182
ENSG00000099795	NDUFB7;NDUFB7	-0.388196412	0.124939684		10.37014248	10.67434236	10.65174327	10.50943359	10.62677312	10.13817835	9.971822295	10.07946478	10.26113821	10.31632906	10.36831765	10.11278352
ENSG00000099804	CDC34;CDC34	0.312112713	0.400574657		6.836479627	6.893385268	7.10633052	7.403604323	7.181530961	7.299606422	7.641286627	6.868676889	7.160868772	6.959320402	7.697829409	8.147063447
ENSG00000099817	POLR2E;POLR2E	-0.050826056	0.920800318		5.747635526	5.299320865	5.291078585	5.128668298	5.328548557	5.752301426	5.095209223	5.395235241	4.970739559	5.913903535	4.249361143	5.780820045
ENSG00000099821	POLRMT;POLRMT	0.44300023	0.20400624		6.702550889	6.874080112	7.62076527	7.181232777	7.356204567	7.718860934	7.28450673	7.183819955	7.445244169	7.497132505	7.910774028	8.089430353
ENSG00000099860	GADD45B;GADD45B	1.404309742	0.068750553		8.35947417	8.549375766	8.317162947	8.236351977	8.622998049	11.13974383	10.65858907	8.715620232	9.029738327	10.71806189	8.32205117	10.16587175
ENSG00000099864	PALM;PALM	-1.692108481	0.220375536		9.084041669	9.483283937	8.548907427	6.719476441	8.899247244	4.88252714	9.156191306	8.835875769	7.138095645	5.628739189	3.835653291	8.507097698
ENSG00000099875	MKNK2;MKNK2	-0.191130195	0.614057331		10.47888689	10.55679725	10.66846842	9.879273389	10.89211473	10.76136507	10.54682888	10.19389246	10.09351	10.17929955	9.722304805	10.63064482
ENSG00000099899	TRMT2A;TRMT2A	-0.768241131	0.338462761		3.840207403	3.449063443	4.725446154	2.987477498	3.817111573	2.39788098	2.697633946	3.956349438	2.677720656	4.566951504	3.670710062	1.002093994
ENSG00000099901	RANBP1;RANBP1	0.837623717	0.047294402		9.8518435	9.708943328	9.680352314	9.779725264	9.637093964	10.42628782	10.89816148	10.01488666	10.07074486	10.33786382	10.90014302	11.33642008
ENSG00000099910	KLHL22;KLHL22	0.336353852	0.288446364		8.009143909	8.174672065	8.2342915	8.181540403	7.736860544	8.247428653	8.018531808	8.47998554	8.817190896	8.42956408	8.83506981	7.997817965
ENSG00000099917	MED15;MED15	0.183749012	0.812691026		5.142656045	3.989042703	7.192088603	5.709176197	6.736079868	5.75722011	5.651471088	5.760787798	5.728033416	6.315218411	5.930326939	6.419846106
ENSG00000099953	MMP11;MMP11	1.560764517	0.095564507		2.559011569	3.826986695	3.799967993	3.66437361	4.391349118	4.797297337	3.740333959	6.555877186	5.861062085	5.393145018	6.803269666	3.312730947
ENSG00000099985	OSM;OSM	2.054490071	0.037335669		1.478816529	3.706826686	1.431767356	2.860181962	2.142841118	4.027315974	5.163707232	3.09868837	3.257116553	3.861198098	5.209638954	6.032372425
ENSG00000099992	TBC1D10A;TBC1D10A	-0.440324826	0.198180759		6.635864939	6.911006019	7.23127015	7.127183399	6.543887746	6.386823704	6.454280702	6.323646403	6.905618058	6.690122324	5.777092212	6.609039967
ENSG00000099994	SUSD2;SUSD2	0.644489427	0.327125749		8.092071037	8.351341224	8.41086767	9.278711954	7.935559342	7.674033333	8.47887112	9.232425724	8.792754511	10.1586993	10.36216849	8.708445231
ENSG00000099995	SF3A1;SF3A1	-0.344652272	0.337685526		7.031696241	6.278370282	6.867235489	6.702848671	7.10562675	6.524046589	6.264457989	6.502839917	6.466591884	6.720642377	5.721354339	6.967589409
ENSG00000099998	GGT5;GGT5	0.663544343	0.348551775		5.524365251	4.907501688	4.368567224	3.458036777	5.073849361	5.125501089	5.21804026	5.519990004	3.512616273	6.45613441	5.562483922	5.915292862
ENSG00000099999	RNF215;RNF215	0.284379358	0.571427933		5.146328151	4.701987565	4.904381974	5.471361445	4.815602069	5.763562423	5.325530691	5.266514089	5.590585852	5.884454572	5.364415198	3.851118365
ENSG00000100027	YPEL1;YPEL1	-2.201707982	0.063876503		6.398172999	6.277997204	6.751669913	6.316829991	6.940826856	4.868605779	3.333531073	6.193438624	6.171301717	5.39689312	2.267540592	2.116428971
ENSG00000100028	SNRPD3;SNRPD3	-0.614733775	0.06605572		7.515517716	7.656299717	7.719526409	7.752876347	7.818311187	7.474459569	7.079118864	6.947120251	7.540760399	7.031696241	6.563547892	6.907704287
ENSG00000100029	PES1;PES1	0.837194431	0.051867032		6.019397022	6.275771972	5.615148474	5.835027415	5.858494553	7.212327119	6.911238572	6.042322584	6.319618115	6.722670938	6.682588747	7.414970153
ENSG00000100030	MAPK1;MAPK1	0.425829867	0.30407883		7.344169833	7.542532786	6.153971074	6.939795455	6.872027176	7.27203439	7.656022926	6.840714991	7.048429111	7.280303094	7.915551375	7.761248035
ENSG00000100034	PPM1F;PPM1F	0.154676754	0.739362714		9.321325644	9.648550288	9.485948824	9.188292859	9.761746515	9.419694992	10.23973337	9.84965671	9.006200109	9.045589039	9.422166761	10.46790608
ENSG00000100036	SLC35E4;SLC35E4	1.021081345	0.051573524		3.902072614	4.462375645	4.217306727	3.44856534	4.343083002	5.273467774	5.131086083	4.209130478	4.332095643	5.636479039	5.662265326	5.425809731
ENSG00000100055	CYTH4;CYTH4	0.869487255	0.179313543		6.565908619	7.003263784	6.211544732	7.017039992	6.66075039	5.817012029	8.698989011	7.529164246	7.533097636	7.100349064	8.605962064	7.643747262
ENSG00000100060	MFNG;MFNG	-0.11262549	0.909389969		7.858822115	8.261983937	7.159818874	6.566722928	8.07166883	5.813562911	8.82858557	8.347511529	6.2839314	6.750228632	7.465348454	8.809076434
ENSG00000100065	CARD10;CARD10	-1.838221207	0.242646536		7.581549348	7.731569529	7.623311614	5.491467044	7.967538689	2.81873074	7.275658014	7.518079504	4.12655746	1.814164012	6.634783321	7.898089212
ENSG00000100068	LRP5L;LRP5L	-0.071486404	0.882978678		6.021737329	6.717987546	6.147726542	5.852098244	5.60766143	5.593807007	6.607768087	6.364755909	5.818552269	6.054106974	5.220860032	6.325840424
ENSG00000100079	LGALS2;LGALS2	-1.454643074	0.083294155		4.062184759	4.83491343	3.594140047	4.528114935	5.1247603	2.715607878	2.341591015	4.275025677	4.417066665	1.366752475	2.065519924	3.637693704
ENSG00000100092	SH3BP1;SH3BP1	1.266845292	0.142753448		3.237394843	4.191364456	4.374265383	3.696528046	4.912105638	2.919909039	6.51020573	5.114025886	4.75233381	5.730741294	5.901198288	6.515824709
ENSG00000100097	LGALS1;LGALS1	0.461050513	0.239933418		12.91134592	13.40107417	12.72729361	13.16720957	13.01315812	13.02816525	13.05481287	13.19571915	13.72957295	14.17709324	14.12962191	13.22048217
ENSG00000100100	PIK3IP1;MGC17330	-0.084985472	0.870415971		8.868620718	8.912253752	8.542460044	8.946248653	9.251435543	7.881895222	8.374390507	9.467885911	9.327995601	9.213109811	9.198912522	8.270338315
ENSG00000100104	SRRD;SRRD	0.744692851	0.082970691		5.703958928	6.033647428	6.130073603	6.052388287	5.413029065	6.562696077	6.978528574	5.704287411	6.298894897	6.565450949	7.185201524	6.984126757
ENSG00000100105	PATZ1;PATZ1	0.024273627	0.981143235		3.056418441	2.872727127	2.617685438	3.900974976	1.998045267	4.445648582	0.749752211	3.236506089	3.436694888	1.674757567	3.130358784	3.720389017
ENSG00000100116	GCAT;GCAT	1.242350972	0.060957186		5.325225211	4.593558746	6.161626523	6.574701295	5.813049784	7.568197835	6.623904163	5.802450966	6.38806793	7.172513518	7.708712146	7.28803643
ENSG00000100124	ANKRD54;ANKRD54	0.49787448	0.245349253		7.105396274	6.603951935	7.43976607	7.239024678	6.302282672	7.632275487	6.635159287	7.229784011	7.217937347	7.646911466	8.191269495	7.498374545
ENSG00000100139	MICALL1;MICALL1	0.855863695	0.231596484		3.710109916	3.675748197	5.345524827	4.26027788	5.00199675	5.266514089	6.138031527	4.344835597	3.675614978	5.197248938	5.973087044	6.186834293
ENSG00000100154	TTC28;TTC28	-0.406239012	0.673842332		4.840543801	4.931328012	4.498168517	4.60461164	4.026101555	5.102443559	1.037226874	4.931995481	4.974175019	4.588007579	4.047665762	4.535867577
ENSG00000100162	CENPM;C22orf18	4.23378721	0.008652965		1.09660393	3.907404104	0.826848232	2.072126729	3.06794653	3.417864664	6.779472484	5.792476673	5.991459942	7.394985657	7.836360959	7.783191429
ENSG00000100196	KDELR3;KDELR3	1.001958968	0.24542227		8.02358194	8.423154998	7.91741982	9.010502091	7.906811245	7.997817965	8.622609017	9.221574797	10.21136513	10.41897839	10.98236261	7.353062997
ENSG00000100201	DDX17;DDX17	-1.115117477	0.095090216		10.2248651	9.348779488	11.05162768	10.47300858	10.31632906	8.740716118	9.291348694	10.11203023	10.04976144	9.098940063	9.315570079	7.566264907
ENSG00000100211	CBY1;CBY1	-0.111306936	0.761785512		8.82327042	8.744870493	8.887987919	8.543292101	9.005968061	9.128437762	8.468208177	8.390533562	8.985671763	8.883154321	8.918688255	8.053702199
ENSG00000100216	TOMM22;MST065	0.509224126	0.155253916		8.891275481	8.828099345	8.452342153	8.940682704	8.867705924	9.805276815	9.64937978	8.544979111	8.964849981	9.309112508	9.365835113	9.497283427
ENSG00000100228	RAB36;RAB36	1.443098007	0.145498014		2.693145688	0.581829415	3.518382805	4.155550913	4.564553769	5.42378656	4.701025001	4.67547836	4.341611509	5.657256989	2.903706808	4.117668449
ENSG00000100234	TIMP3;TIMP3	-2.354910652	0.036604581		10.87619537	10.82082915	11.01520386	10.42628782	11.00620754	8.33344878	9.785231919	9.829313808	10.20273849	6.466064712	6.589977659	8.111463305
ENSG00000100242	SUN2;SUN2	-0.492459637	0.226734164		11.99131705	12.27654145	11.65965658	12.04097631	11.84154469	12.07916341	11.17065305	11.65331221	12.16345187	11.39848398	10.64721106	11.17455747
ENSG00000100243	CYB5R3;CYB5R3	-0.48183996	0.110994364		13.05968397	13.41741083	13.28210036	13.27801496	13.29415116	13.0839772	12.47369789	13.11793671	12.94198238	12.82559306	12.7128857	12.33495313
ENSG00000100258	LMF2;LMF2	0.527637714	0.245885173		8.156830404	7.89119071	8.679429428	8.601157559	8.039147169	7.789049731	8.606968485	8.621950022	8.688997869	9.182695525	9.748477334	8.97018241
ENSG00000100263	RHBDD3;RHBDD3	1.056899203	0.09117454		4.324634935	4.553558952	5.593493611	5.524747302	4.699496109	5.248007619	5.963785749	5.217483554	5.227225846	6.474126768	6.877819082	6.964149073
ENSG00000100271	TTLL1;TTLL1	0.271883684	0.439765499		5.239187213	5.43482869	5.499392443	5.862362367	5.382648925	5.577077704	5.088780608	6.033647428	6.147726542	6.023287294	6.029072063	5.389381645
ENSG00000100280	AP1B1;AP1B1	0.483925768	0.165685263		7.958508636	8.437252295	7.988677871	8.225557884	8.140377851	8.502296784	8.912742365	8.289080098	8.101040701	8.542822169	8.752692402	9.337330212
ENSG00000100284	TOM1;TOM1	0.538331191	0.070240387		8.326946697	8.437905175	8.393803149	8.405908143	8.000495278	8.775894019	8.804374677	8.977046898	8.675042801	8.859794107	8.596581132	9.270666524
ENSG00000100285	NEFH;	0.839713967	0.142694671		4.611868767	4.034068656	4.357894692	3.713497871	5.136996032	4.432477761	5.925493437	4.249361143	4.819166934	5.454506583	5.415682623	6.177365716
ENSG00000100288	CHKB;CHKB	-0.17276434	0.718281838		8.579222772	8.497552891	9.422166761	9.287067755	9.180074244	7.724482475	8.903808354	9.200313564	8.65543627	8.8890771	9.194522951	9.175527096
ENSG00000100292	HMOX1;HMOX1	2.851575894	0.010071258		5.927932473	5.971958485	4.529679168	5.888725717	6.225618709	7.138095645	10.53469488	7.996840648	8.592176694	8.041436844	8.001302909	9.617964012
ENSG00000100294	MCAT;MCAT	1.122576829	0.043534166		4.560618975	4.427525052	4.034068656	3.96373582	4.5724192	5.861062085	5.154726989	4.488418603	4.749517105	5.510731892	5.913903535	6.361392375
ENSG00000100296	THOC5;THOC5	0.261410068	0.58330054		7.897680913	8.156173605	8.440340152	7.789049731	8.083826596	9.097311082	7.90853253	7.419727643	7.731569529	8.773790004	8.72615718	8.686681903
ENSG00000100297	MCM5;MCM5	1.523537065	0.035020686		5.917701221	5.991459942	6.431165443	5.884178336	6.8221323	6.873814428	8.120690447	7.041521172	6.982450609	7.329520103	8.891906707	8.890148127
ENSG00000100300	TSPO;TSPO	0.524049942	0.085086586		11.51887097	11.92278842	11.71983072	11.65496579	11.82155039	11.99344687	12.24035935	11.95300836	12.14003505	12.45700579	12.74403597	12.23366701
ENSG00000100302	RASD2;RASD2	-2.344099023	0.024456448		8.36211829	8.45618313	7.608700593	7.616728205	7.041521172	6.804630553	5.637680374	5.712345956	6.403767568	3.710945256	3.618089444	6.423199632
ENSG00000100304	TTLL12;TTLL12	0.953694891	0.095978545		6.866872133	6.378510756	8.052088159	6.953690115	7.374792588	8.130186479	8.269880799	7.330974226	7.079118864	8.176205569	8.838125774	8.727707777
ENSG00000100307	CBX7;CBX7	-1.543393452	0.031833458		10.04357417	9.720534478	10.44948193	10.49490557	10.0397594	9.186763987	8.314177171	9.40725969	9.772698087	8.420985075	7.188987355	7.952932235
ENSG00000100311	PDGFB;PDGFB	0.18346869	0.912568074		5.983986811	6.052616738	6.020099446	5.505035028	6.828385324	3.434420064	8.827112109	7.068237636	3.984446259	4.848438163	6.303177612	9.364621674
ENSG00000100319	ZMAT5;ZMAT5	0.201919126	0.532426585		7.378990997	7.756302119	7.102350539	7.199007767	7.412719718	7.978590349	7.08006921	7.545366863	7.327151104	7.50807364	7.835816095	7.72748622
ENSG00000100321	SYNGR1;SYNGR1	-0.422524432	0.383441162		6.045898983	5.92965633	5.902986675	5.564823226	5.917701221	5.413409943	4.779843825	6.036380906	5.733979554	6.253865067	5.65672088	4.273621813
ENSG00000100330	MTMR3;MTMR3	-0.30072114	0.281246309		8.755401705	8.332715988	8.823519145	8.935750261	8.72957894	8.217142969	8.376027687	8.716108825	8.723340462	8.353483415	8.239554615	8.277046505
ENSG00000100336	APOL4;APOL4	0.529163132	0.365090493		4.230323694	4.317457477	2.809859121	3.428135689	3.385397903	4.244045241	3.924309907	3.266264978	4.539367289	3.312449828	4.512938575	5.344409543
ENSG00000100345	MYH9;MYH9	-0.412663318	0.161256077		13.43932445	13.19571915	13.23045612	13.53042219	13.31338758	13.26785704	12.51247185	13.0387323	13.27801496	12.8772918	12.88944863	12.64057348
ENSG00000100347	SAMM50;SAMM50	0.635680855	0.045936893		8.470462028	8.690375887	8.414522884	8.395192218	8.688093615	9.261029113	9.312041592	8.762561762	8.96832062	9.024740204	9.415531791	9.427646187
ENSG00000100348	TXN2;TXN2	0.340023661	0.407500833		5.334782061	5.336547977	6.204664256	4.856928937	6.437576151	5.755036573	5.930131752	5.923808323	5.926142969	5.811788769	6.276597159	6.195359214
ENSG00000100353	EIF3D;EIF3D	-0.006595252	0.986547386		10.63979651	10.2248651	10.94234515	10.37449941	11.15377431	10.42465131	10.65174327	10.41043439	10.56736766	10.74859624	10.96230825	10.85812479
ENSG00000100354	TNRC6B;TNRC6B	-0.481270744	0.1410232		9.18436436	9.414461786	9.614483117	9.463353528	9.089904339	9.005968061	8.826026926	9.001788734	9.492711044	8.531399007	8.756854838	8.489550161
ENSG00000100359	SGSM3;SGSM3	-0.027015331	0.953565306		6.109881833	5.52235335	6.48939618	6.21089495	6.070855981	5.790803831	6.064323069	5.658889533	6.099249751	6.184304101	6.902985229	5.675072379
ENSG00000100376	FAM118A;FAM118A	0.627193666	0.596018253		4.707751161	5.100657294	4.770994444	7.576743574	4.543490934	7.013295871	4.795443843	4.80902439	8.037568368	4.960784599	7.693930849	4.459800115
ENSG00000100379	KCTD17;KCTD17	0.778782729	0.071693508		5.111296784	4.360210446	4.851874444	4.922899041	4.789660923	5.665816262	5.211611504	5.294890517	5.038738175	6.015060845	6.475433189	5.400246902
ENSG00000100380	ST13;ST13	-0.559951017	0.135408752		10.44269577	10.24422943	9.701543859	10.21064821	10.05684767	9.905968028	9.167822796	9.919171416	10.04771151	9.75566875	9.1618295	9.040521794
ENSG00000100385	IL2RB;IL2RB	-1.944814113	0.17434304		5.943926717	7.183395202	5.187480747	6.255713911	5.677354888	-0.106083342	6.324323684	5.979278389	4.646184551	3.02861123	3.226486951	5.634519796
ENSG00000100393	EP300;EP300	-0.486353522	0.11712995		7.672102821	7.505270888	7.892421385	7.666369597	8.025387098	7.308027702	7.092647217	7.475338662	7.59867561	7.488072293	6.74678033	7.152156034
ENSG00000100401	RANGAP1;RANGAP1	1.365460024	0.018133061		7.607555948	7.934081221	7.530967309	7.550787565	7.664752325	8.928408226	9.240659695	8.285392508	8.129746666	9.017335972	9.773295339	9.786783874
ENSG00000100413	POLR3H;POLR3H	0.067722617	0.893245205		6.81593657	7.202093451	7.305588463	7.097808817	6.92395732	8.310584155	6.5831729	6.928810882	7.305272892	6.790543993	6.67017043	7.369041534
ENSG00000100416	TRMU;TRMU	0.111830321	0.880382011		4.634506727	4.428743389	7.045516143	5.392443481	6.187166961	5.931742853	5.428439906	4.984992119	5.746266539	5.508801639	6.477739975	5.4685566
ENSG00000100417	PMM1;PMM1	-0.053292598	0.926116326		8.941994807	8.638205644	9.294817842	9.200313564	9.031151172	9.162713067	7.690817245	9.11469705	9.380473836	9.528694182	9.53952797	8.359104705
ENSG00000100425	BRD1;BRD1	0.4444647	0.187412655		5.240271201	5.689790879	6.024297735	5.546105468	5.262374898	6.199910811	5.894353602	5.592186114	6.317055469	5.698230704	5.83161051	6.445881941
ENSG00000100426	ZBED4;ZBED4	0.589714477	0.065983339		5.779563358	5.835388015	5.786237212	5.779263661	5.9496911	6.334583649	6.600815062	6.252466374	5.837466721	6.461896357	6.639058908	6.783914954
ENSG00000100439	ABHD4;ABHD4	-0.102007801	0.816473034		5.700534877	5.669734896	6.826403575	6.035572447	6.655261657	5.963296551	5.649595342	6.245135667	6.381453834	6.361865015	6.240270246	5.686839171
ENSG00000100441	KHNYN;KHNYN	0.118245056	0.76168708		7.303917706	6.858426172	8.024490896	7.122979114	7.830900508	7.535121377	7.352817659	7.302775077	7.885379739	7.506156807	7.837203419	7.40526147
ENSG00000100445	SDR39U1;SDR39U1	-1.617399046	0.069601558		3.808583781	4.03777579	4.627059888	3.327316584	4.373591839	1.415122616	4.298177337	3.073150304	2.826237696	0.65096395	3.071530666	1.587083146
ENSG00000100448	CTSG;CTSG	-3.569914083	0.157126506		7.363191231	9.331324539	6.21711708	6.776836996	8.220658374	3.34679666	7.514937295	8.158126942	5.740932416	-1.515911378	-1.332193236	6.170692231
ENSG00000100462	PRMT5;PRMT5	0.618122911	0.118128835		7.700623511	7.584441684	8.101880101	7.77491683	7.964395166	9.046996	8.706441107	7.790005011	7.828493225	8.336555207	8.496574596	8.898555438
ENSG00000100473	COCH;COCH	-1.649457097	0.112411008		5.509960861	7.252637051	5.47556743	4.405104012	5.382164712	4.961739073	3.227019702	6.090389391	4.098974476	1.618907216	3.555738866	4.136639287
ENSG00000100479	POLE2;POLE2	1.826210043	0.014434147		4.486666754	4.492654371	4.83491343	4.133884874	5.842821484	6.479507864	7.078605565	5.922710219	5.512363753	6.524046589	7.191554755	7.381998831
ENSG00000100504	PYGL;PYGL	1.364756452	0.007788981		7.836698002	7.912049815	7.935559342	8.054474626	7.497132505	9.805784976	9.726818788	8.748646388	9.139300905	8.743138937	9.197789971	9.122095204
ENSG00000100505	TRIM9;TRIM9	1.942255858	0.028723955		4.270300186	3.819718248	2.403503334	4.348305374	3.913134514	6.110615685	6.662179859	5.753583946	5.609738122	3.679395647	5.511929719	6.525294345
ENSG00000100522	GNPNAT1;GNPNAT1	0.56438087	0.07711381		7.289188021	7.085581869	7.100579296	7.172757516	7.085581869	7.929151867	8.027857353	7.15332706	7.464513894	7.581179488	7.980298979	7.84150145
ENSG00000100523	DDHD1;DDHD1	0.814273597	0.75831223		2.913825766	1.310305216	-2.129021282	2.162549397	-0.553381051	3.15897033	-6.51601824	2.808699299	2.197835833	2.724307782	2.25579166	4.256317777
ENSG00000100526	CDKN3;CDKN3	3.87052276	0.004207907		3.317789854	3.648479249	2.936580654	2.396124956	4.803202233	5.562080589	7.88371367	6.200901743	6.666002388	7.916275394	8.735710016	8.072023242
ENSG00000100532	CGRRF1;CGRRF1	-0.376873073	0.259589069		8.087106367	8.353902388	7.854866514	7.974773068	7.82517823	8.156173605	7.57788951	7.582375354	8.092397744	7.607194916	7.039365443	7.440649114
ENSG00000100554	ATP6V1D;ATP6V1D	0.116433055	0.736230932		10.10830621	9.80829784	9.377505331	9.8268837	9.935204985	10.24538751	9.905968028	9.597922186	9.696261824	10.28274443	10.15396236	9.611462336
ENSG00000100558	PLEK2;PLEK2	2.346892213	0.007874353		2.408982715	3.781866404	2.241176635	2.348746564	3.277711799	4.982208261	4.855593599	4.454653641	4.75311671	5.94525724	6.561274196	4.558019611
ENSG00000100567	PSMA3;PSMA3	0.153136213	0.672292337		9.890404131	9.827770606	9.152945187	9.359062085	9.493446995	9.859583704	9.9283339	9.180377144	9.280512361	9.863538489	9.69098272	10.08170578
ENSG00000100568	VTI1B;VTI1B	0.454009101	0.134269894		7.974773068	7.523540002	7.242762542	7.631860218	7.223967898	8.223795147	8.145479275	7.634306472	7.869933696	8.130515479	7.918008098	7.89169076
ENSG00000100577	GSTZ1;GSTZ1	1.125020655	0.054563941		4.211222506	4.675829478	3.934048423	5.057213703	4.437615265	5.113112868	6.012491576	4.169893743	6.017597265	6.065235379	5.805556874	5.933558004
ENSG00000100591	AHSA1;AHSA1	0.422695173	0.252582881		8.212304256	8.261586758	8.337403809	8.301064465	8.022348392	9.262556011	8.909512114	7.924826752	8.677521984	8.246062194	8.403392146	9.123585761
ENSG00000100592	DAAM1;DAAM1	-0.7361741	0.153965564		9.621504846	8.99104134	9.672075057	9.696261824	9.68661958	8.525917349	8.253095812	9.345226257	9.407775274	9.472788505	9.030846979	7.545634831
ENSG00000100596	SPTLC2;SPTLC2	0.410001954	0.283829684		4.159294951	5.367349747	4.886314556	4.748936149	5.268509626	5.289599898	4.993687946	5.712676386	5.258416033	4.725446154	5.51874001	5.57401429
ENSG00000100599	RIN3;RIN3	-0.011891924	0.98768826		3.85308844	4.729824644	6.630999919	5.332346678	6.16447878	4.183744541	5.510731892	5.637028519	5.24202394	5.85592593	5.38403426	5.498301297
ENSG00000100600	LGMN;LGMN	-0.141319063	0.735433677		10.71806189	11.1284339	9.893079876	10.88924308	10.91281301	9.974172208	10.66967612	10.86822761	10.32681258	10.78066279	10.439246	10.91025371
ENSG00000100601	ALKBH1;ALKBH1	0.018566948	0.962818077		6.482414635	6.524364937	6.190209292	6.152102884	6.121197592	6.679862891	6.476056299	6.01045448	6.45865875	5.809088206	6.035958594	6.718294491
ENSG00000100604	CHGA;CHGA	0.787018023	0.47960835		1.875853965	3.957071388	1.025264144	3.953659156	2.441450015	5.196979944	1.90143344	4.638740567	2.240470956	1.805719628	4.681449828	3.598949931
ENSG00000100612	DHRS7;DHRS7	-0.383044328	0.21616681		10.77758492	10.70632851	10.55251349	10.8424022	10.66693053	10.68786292	10.1586993	10.55251349	10.70080901	10.32769747	9.759481276	10.09568975
ENSG00000100614	PPM1A;PPM1A	-0.564448698	0.272543529		7.133151462	7.35114331	5.457796184	6.40595442	6.090924547	6.174400825	6.407193652	6.158096235	6.184304101	5.445442334	5.14673708	5.947242776
ENSG00000100625	SIX4;SIX4	0.709649062	0.112790811		5.692676312	5.898312124	6.280201559	6.347846868	5.932525644	6.879600403	6.311423735	6.55621557	7.416743491	6.938428125	7.306295054	5.771024563
ENSG00000100632	ERH;ERH	-0.029841434	0.940512916		10.0306561	10.33264976	9.582765791	10.26954984	9.790966174	10.27472757	10.09176065	9.508435586	9.57637059	9.940498015	10.06246984	10.34607044
ENSG00000100644	HIF1A;HIF1A	1.473309332	0.011432891		6.951197276	6.626925745	6.971276832	7.154748251	7.10476542	8.332096538	9.275950806	7.747518987	7.754508077	8.846253536	8.173785553	8.91553076
ENSG00000100664	EIF5;EIF5	-0.00882189	0.982987587		9.101629067	9.431077166	8.669720584	8.899247244	9.503500201	9.727467159	9.047596461	8.854000636	9.157973904	8.918170339	8.701804431	9.37847781
ENSG00000100711	ZFYVE21;ZFYVE21	-0.614636345	0.176058648		9.466877498	9.851093434	9.282415942	9.434776034	9.007811353	9.252660702	8.419863714	8.82327042	9.905968028	8.657649651	8.204486536	8.293810499
ENSG00000100714	MTHFD1;MTHFD1	0.624371684	0.15866041		5.544371319	5.073136419	6.401140634	5.780348423	6.426791913	6.608710793	6.433602966	6.073740343	5.869031152	6.397853606	7.063428519	6.840338598
ENSG00000100722	ZC3H14;ZC3H14	-0.276957279	0.39661466		7.758984011	7.582772752	7.216910728	7.59726448	7.469877025	7.585612319	7.109406531	7.577088886	7.620191961	7.246138222	6.770608397	6.828385324
ENSG00000100726	TELO2;TELO2	0.876222196	0.164864828		3.654366796	3.084102033	4.911116786	4.645474563	4.185327416	5.443000539	5.744468712	5.14018518	4.097146397	4.293274095	4.207475909	5.880547175
ENSG00000100749	VRK1;VRK1	0.926574146	0.043630154		5.251629347	4.346608048	4.611099181	5.198153084	5.297193251	5.418134277	6.215892694	5.52869758	5.702120311	5.634043732	5.963785749	6.609900755
ENSG00000100764	PSMC1;PSMC1	0.390534353	0.149094139		11.42574829	11.39967206	11.46343906	11.47196169	11.42368794	12.16103801	11.80977978	11.48323183	11.5704117	11.96516596	11.79268294	12.00974291
ENSG00000100767	PAPLN;PAPLN	-1.266000934	0.209399579		6.282301905	6.886747663	4.625758515	5.52869758	5.835027415	2.276083004	5.333963928	6.916137428	4.917830804	3.451302122	5.048878732	4.015743754
ENSG00000100784	RPS6KA5;RPS6KA5	-0.545974968	0.263480059		7.08800163	6.607553433	6.631195976	6.539634202	6.792955536	6.072527311	6.308089791	7.279913248	6.723549005	5.780820045	5.033771409	6.102581502
ENSG00000100802	C14orf93;C14orf93	0.669718464	0.046488707		6.479810007	6.714977671	6.749256696	6.578711727	6.981878905	7.079756764	6.997089133	7.190189139	7.689522118	7.666713992	7.535881881	7.435365232
ENSG00000100804	PSMB5;PSMB5	0.634752364	0.070983951		9.458340988	9.583391212	9.551670392	9.50161967	9.644359062	10.19767499	10.28014206	9.475192724	9.878656227	10.34528215	10.46412095	10.6373313
ENSG00000100814	CCNB1IP1;CCNB1IP1	-0.567812665	0.081022477		9.360322352	8.696699821	9.57355233	9.23148113	9.225769942	8.524694497	8.369110914	8.770031182	9.013946241	8.813580162	8.606637284	8.450266868
ENSG00000100823	APEX1;APEX1	0.574358218	0.060760994		9.904174271	9.719508784	9.520303787	9.484284577	9.957659128	10.47991362	10.40645589	9.942659501	10.03582458	10.44446416	10.35411822	10.37737432
ENSG00000100836	PABPN1;PABPN1	0.276257733	0.449939766		8.633255368	8.592476472	9.046996	8.625089264	8.122983254	8.734875216	8.86177055	8.320559591	8.974470805	8.581110552	9.525069138	9.165068781
ENSG00000100852	ARHGAP5;ARHGAP5	-0.492435404	0.387413041		4.311650603	5.236677823	4.650726653	3.92884972	4.846042936	4.277743038	3.911459582	4.615350965	4.196363112	3.567790013	2.863216328	5.28455596
ENSG00000100865	CINP;CINP	0.438338614	0.433806534		4.508839977	3.880053657	5.358938437	4.070815204	5.655630608	5.519673676	4.897206536	4.916573617	4.534781276	5.616468859	5.939292645	4.508362728
ENSG00000100888	CHD8;CHD8	0.330243821	0.353701074		8.707044328	8.579510924	9.77893247	9.512635392	8.860450739	9.315020235	9.575194509	9.181131878	9.384484389	9.279920443	9.63635128	9.553607409
ENSG00000100902	PSMA6;PSMA6	0.598227297	0.055746912		10.93344945	10.88091736	10.68311831	10.91192372	10.83786994	11.52742862	11.79505543	11.09159076	11.13422928	11.39677494	11.44111773	11.74758461
ENSG00000100906	NFKBIA;NFKBIA	0.40461386	0.370242602		11.24207786	11.46343906	11.55923128	11.46135768	11.63906752	11.36311138	12.41415615	12.28158148	12.00531261	11.34489228	11.0108966	12.72358928
ENSG00000100911	PSME2;PSME2	0.477169817	0.180534546		9.608731452	9.881277498	9.697929118	9.533459978	9.63086738	10.0418754	10.48144527	9.504337148	9.741584285	10.00049302	10.70511742	10.55850777
ENSG00000100916	BRMS1L;BRMS1L	-0.599573795	0.081295854		8.175551547	7.775296195	7.690817245	7.701379938	7.980298979	7.751013746	7.09869957	7.4633756	7.473319356	7.335692262	6.68164744	7.051916925
ENSG00000100918	REC8;REC8	-0.009489872	0.987076871		6.491175833	6.805213766	6.041850768	6.046442385	6.496819592	6.218894867	6.139993302	7.551909706	5.86828426	5.559451432	6.319109563	6.910031048
ENSG00000100934	SEC23A;SEC23A	0.197314126	0.661575333		7.174469339	7.332914657	6.115860382	7.037242734	6.721587298	7.383470159	6.476299375	6.756194686	7.192856958	7.35114331	7.718415743	6.637722826
ENSG00000100938	GMPR2;GMPR2	0.205578164	0.561633357		9.465023507	9.103373581	8.741139646	9.340036116	8.799237255	9.390043602	8.920012464	9.178078442	9.609730219	9.660136945	9.542049254	8.767330367
ENSG00000100941	PNN;PNN	-0.569876185	0.071082945		9.472104098	9.261429501	9.796263704	9.448509095	9.266968037	8.632428546	8.816136631	9.1630146	9.283190936	8.722140835	8.923693536	8.613645832
ENSG00000100949	RABGGTA;RABGGTA	0.219377643	0.749341234		4.143741152	3.357615341	4.751780762	3.538057599	4.299057054	4.874880064	2.542630997	3.847079903	4.151521965	4.902126172	4.889782589	4.453974481
ENSG00000100968	NFATC4;NFATC4	-0.405249508	0.462268738		4.179733966	5.600807333	6.00252836	5.325530691	4.677698785	4.816880744	4.107926346	4.409204901	5.704287411	4.726598558	4.222957538	5.276216735
ENSG00000100979	PLTP;PLTP	0.627997149	0.375656986		10.810419	9.987424618	8.768092003	9.264407412	10.64436555	8.904962107	11.43869466	11.06483032	10.10343338	10.62344532	11.2161347	10.30907157
ENSG00000100982	PCIF1;PCIF1	-0.700448959	0.140158092		5.268049938	5.528316262	5.96653706	5.156145385	5.937972845	5.188150853	4.982208261	5.068176358	5.475860188	5.013765953	3.579367232	4.789158528
ENSG00000100983	GSS;HEL-S-64p	0.663131234	0.114244877		6.43963444	6.313208841	7.303917706	6.504373302	6.715761612	7.337664714	7.425626305	6.627817653	7.006797315	7.134999177	8.111463305	7.585204432
ENSG00000100991	TRPC4AP;TRPC4AP	0.585128324	0.118602389		8.174672065	8.033552948	8.424714703	8.290864857	8.51499448	8.393272892	8.887079234	8.605623966	8.346718045	9.021878323	9.519601266	9.336043216
ENSG00000100994	PYGB;PYGB	-0.669587496	0.078332484		9.620450418	9.576983677	10.35003418	10.40729539	9.834161778	9.361151389	8.908941671	9.192038039	9.077388821	9.560865673	9.853528049	9.063469506
ENSG00000101000	PROCR;PROCR	1.240994755	0.08859254		8.063424205	8.001302909	6.825626648	7.167186292	7.775564193	8.831007905	10.19703604	7.81504572	7.481173792	9.14857242	8.393272892	9.787200462
ENSG00000101004	NINL;NINL	-0.757434177	0.217942547		5.9320581	5.6043765	7.352595231	6.891081319	5.871533199	5.355605165	4.827923667	5.844746934	6.864685119	6.010197318	5.330136357	4.776968293
ENSG00000101017	CD40;CD40	-0.256338829	0.5828267		6.325667219	5.323410063	6.605663075	5.684249568	6.347159987	5.588410926	6.230158044	5.823547104	5.261174234	5.540848722	5.505035028	6.657064013
ENSG00000101052	IFT52;IFT52	-0.353896222	0.298358032		6.881766162	6.933858222	6.535175979	6.531124248	7.165923995	6.557581793	6.256069579	6.141275212	6.680192122	6.901356879	6.771798444	5.881440465
ENSG00000101079	NDRG3;NDRG3	-0.765986577	0.056547115		9.692448296	9.67806944	9.836909087	10.09449077	9.442898515	8.90524649	8.494402409	9.250858094	9.48863872	9.292343722	9.119064319	8.330282759
ENSG00000101104	PABPC1L;PABPC1L	0.619698945	0.064798625		7.107654396	7.078282126	7.965471474	7.479625075	7.221845188	7.889159562	7.839994219	7.925435756	8.012521745	7.926060518	8.387445262	7.951305117
ENSG00000101134	DOK5;DOK5	1.22724136	0.052664602		3.6112562	5.164270593	4.493747873	4.88615845	3.834580773	5.932825841	4.840854446	4.862727109	5.849556478	6.169853065	6.546671789	5.174220237
ENSG00000101146	RAE1;RAE1	0.422177313	0.216780828		7.989804896	7.858103495	8.189078315	7.811343222	8.192902317	8.529938434	8.53880042	7.993783601	8.064730911	8.20481956	8.47839267	9.202500737
ENSG00000101152	DNAJC5;DNAJC5	0.66139616	0.095209808		4.745414834	5.433838449	5.349487361	5.031135343	5.095209223	5.695305419	6.011219427	5.056974061	5.512959428	5.843734666	5.872835161	6.553864253
ENSG00000101160	CTSZ;CTSZ	0.807639075	0.061049586		7.268425036	7.899322479	7.257445361	8.604531732	7.439184279	8.127008981	8.534789989	8.590219125	8.602836912	8.532246428	8.920457667	8.202386865
ENSG00000101161	PRPF6;PRPF6	-0.110832803	0.828202339		5.769487985	5.932825841	4.775364549	5.771481018	4.872289987	6.055471601	5.13482139	5.101405096	5.255353812	4.548599998	5.428812718	5.669734896
ENSG00000101182	PSMA7;HEL-S-276	-0.842101667	0.334453131		2.73989756	4.147114544	4.230323694	2.975971287	3.797119879	0.914966279	2.275614104	3.277490726	4.224329741	2.705349612	1.452996508	4.301139112
ENSG00000101187	SLCO4A1;SLCO4A1	-0.163419591	0.778150143		5.394308342	5.6262639	5.128668298	4.57641632	6.531754485	5.283445115	5.871533199	4.820383223	4.651276189	5.227970136	5.063715189	6.098115694
ENSG00000101190	TCFL5;TCFL5	-0.472210019	0.17089642		8.364350496	8.139354375	7.617401344	7.770776199	8.01943839	7.290074157	7.561697303	7.8407345	8.043053539	7.379650417	6.945997397	7.509171677
ENSG00000101191	DIDO1;DIDO1	-0.733998152	0.167389642		7.299253818	7.366379921	8.303883925	7.764362744	7.044738358	6.457544553	6.176653884	7.434172831	7.850747551	6.647885775	7.194205275	5.99086934
ENSG00000101194	SLC17A9;SLC17A9	1.43151531	0.05852261		3.194344766	3.606624626	5.717242933	4.730494321	4.654838779	5.724002987	5.801067062	4.743027489	5.710373354	5.818880463	7.142202042	5.746017371
ENSG00000101199	ARFGAP1;ARFGAP1	0.432626806	0.399465626		7.35114331	7.017860681	8.731848827	8.024905278	8.009834774	7.637959402	7.982614318	7.961193257	8.018966815	8.380912959	9.292938155	8.543632754
ENSG00000101200	AVP;AVP	0.12921098	0.743845117		5.064168482	4.567219296	5.353927346	5.701384929	5.497570215	5.205729139	5.404668488	4.923727284	5.182131714	5.342382292	5.737197038	5.766619277
ENSG00000101203	COL20A1;COL20A1	0.472950574	0.360381673		3.802543765	4.190730998	3.982803788	4.059090459	2.36300114	4.512556861	4.475698417	4.56996859	4.46810299	3.321216527	3.782790158	3.937758684
ENSG00000101220	C20orf27;C20orf27	0.837957873	0.042530552		6.972470949	7.364497144	6.761959384	6.719970574	6.921179228	8.211499955	8.062558345	7.569124204	7.129468494	7.392192899	8.095216081	8.041753321
ENSG00000101224	CDC25B;CDC25B	0.379023086	0.423793884		8.134510518	8.123634126	9.24633635	7.916794886	8.792240762	8.198793702	9.194280637	8.63991514	8.447863889	8.560876943	9.744598582	8.965756008
ENSG00000101230	ISM1;ISM1	-1.058473269	0.287210425		6.008671311	6.433602966	7.20628864	5.816632727	7.539617918	6.911581339	7.052540881	6.742355251	5.817582329	4.43387416	3.069969511	4.769522631
ENSG00000101236	RNF24;RNF24	0.821544728	0.148309049		7.550445904	7.978967233	9.726818788	8.607663575	9.305915361	10.1280923	9.223625029	8.912253752	9.592663896	9.886101369	9.240659695	9.205152262
ENSG00000101246	ARFRP1;ARFRP1	1.017953803	0.536882906		3.470505629	3.710560707	4.819895502	-2.596705224	4.860079833	3.969827393	4.71213957	2.513822452	3.471837762	4.336541193	3.87752832	4.214050959
ENSG00000101255	TRIB3;TRIB3	1.400271585	0.070017264		5.113112868	5.568156784	5.295278909	4.328496857	4.666865642	6.15097228	7.438043286	5.363415712	4.859661502	6.772129792	6.397853606	7.780500398
ENSG00000101265	RASSF2;RASSF2	0.082699938	0.923605383		9.125303682	9.152546735	8.073796138	8.959396916	8.686681903	7.031051068	10.00892998	9.900488881	8.942663166	8.321818536	8.239080068	9.731683393
ENSG00000101290	CDS2;CDS2	-0.970420878	0.019253516		8.593489353	8.404294749	8.784026561	8.675042801	8.473126526	8.094512673	7.29077088	7.816723851	8.082028191	7.518327406	7.096398913	7.410263927
ENSG00000101294	HM13;HM13	0.910873867	0.099995753		7.014172266	7.31924399	5.858494553	6.534906684	6.47865331	7.703116623	7.996356543	6.874846137	6.463908006	7.479131107	8.173015468	8.173402311
ENSG00000101298	SNPH;SNPH	0.550359007	0.418146097		3.961881657	4.226704267	4.341033596	4.868605779	2.249701393	4.971171049	3.794996986	3.428458666	4.956143565	4.70753473	5.298575842	4.20272958
ENSG00000101310	SEC23B;SEC23B	0.489766261	0.164045785		8.33344878	8.17079937	7.768641547	8.191269495	8.279262342	8.747131575	9.076147261	8.31272053	7.926569384	8.632097685	8.719971942	9.054515597
ENSG00000101333	PLCB4;PLCB4	-2.138770769	0.01128728		6.741766281	6.541498268	7.668638961	7.246138222	7.687369384	4.649737882	5.559699515	6.169853065	5.770176515	4.2195488	3.768511475	5.130652927
ENSG00000101335	MYL9;MYL9	-1.723168811	0.0198115		11.04830908	11.43348477	12.24035935	11.99813767	12.16345187	10.86473092	9.21269165	10.78501592	10.75250777	10.16015001	9.762709577	8.837252311
ENSG00000101336	HCK;HCK	0.843817785	0.196374551		6.625543599	6.99926494	5.817012029	6.633229789	6.795090266	5.829502795	8.771583225	7.29818357	6.76146879	7.353062997	8.141207454	7.769912538
ENSG00000101350	KIF3B;KIF3B	0.395712288	0.238761808		8.085551596	7.867620992	7.307164371	7.526142385	7.833515047	8.149223285	7.771688858	7.75532492	7.858359653	8.53880042	8.552276769	8.212304256
ENSG00000101361	NOP56;NOP56	0.792208658	0.0935231		9.824377887	9.8530018	10.51281255	10.12698189	9.871654861	11.26128281	11.25631072	10.32085469	9.974172208	10.51063561	10.78392968	11.70263547
ENSG00000101384	JAG1;JAG1	-0.209153017	0.62407733		9.565300328	9.262556011	10.30750822	10.12615207	9.527723299	9.738518586	9.210945247	9.48863872	10.11040501	9.518511141	9.940498015	8.83334806
ENSG00000101400	SNTA1;SNTA1	-0.769134109	0.08691885		8.196242115	7.964979614	8.264320142	8.188875131	8.05318738	7.504888887	6.72507036	7.662772324	8.223355453	7.749146726	7.141856798	6.543616825
ENSG00000101405	OXT;OXT	0.266511453	0.779475998		3.596292344	1.198715413	3.067130483	3.775823846	3.54715983	2.874608921	2.10437323	3.780566275	1.698860324	4.403277268	4.129179964	4.133884874
ENSG00000101412	E2F1;E2F1	0.686990765	0.237278384		4.76010329	3.671609281	3.121067636	3.693841524	3.53140392	4.303185285	4.734328644	3.664193817	3.603405585	4.931492072	5.718775057	4.142790809
ENSG00000101413	RPRD1B;RPRD1B	-0.430950219	0.208663639		6.325402606	6.314728424	6.391835413	6.198579605	6.307738708	6.291529337	5.919983574	6.186512443	5.827677542	5.732487921	5.017730872	6.161025435
ENSG00000101417	PXMP4;PXMP4	-0.541918966	0.199431986		6.287868228	6.030347336	7.214561007	7.036485751	6.541815421	6.386228786	6.11222263	6.615136259	6.277523234	6.081515607	5.822627422	5.266822139
ENSG00000101439	CST3;HEL-S-2	-0.356265706	0.309972262		13.70471745	13.7274387	12.94487199	13.08744826	13.32081888	12.88439015	12.78256787	13.68419194	13.28210036	12.8085932	12.86127402	12.70243591
ENSG00000101444	AHCY;AHCY	0.619262144	0.11118925		9.152945187	9.160157073	8.407911415	8.87644174	8.934974643	9.773854936	9.456138765	8.635898015	9.361667267	9.788555704	9.757676853	9.906445546
ENSG00000101445	PPP1R16B;PPP1R16B	-2.138689181	0.175850636		7.189183109	7.122979114	7.177976575	6.524364937	7.986815357	4.023839942	7.353062997	7.562466063	3.021934496	3.767625139	1.627315468	8.074778356
ENSG00000101446	SPINT3;SPINT3	0.410726153	0.307981483		4.596699046	4.843396499	4.929095042	5.224182313	4.405438994	4.400873973	5.243489723	4.601125386	5.54369291	5.527350325	5.656347917	5.500539489
ENSG00000101452	DHX35;DHX35	-0.754209062	0.056227225		7.158724796	6.789896148	7.866825162	7.312627058	7.347898587	6.615136259	6.015060845	6.772367365	6.86444494	6.734221866	6.66075039	6.124915351
ENSG00000101460	MAP1LC3A;MAP1LC3A	-0.379014327	0.429542958		10.25637973	10.17486952	9.394448118	10.18207896	9.389704252	9.178541613	8.88658886	10.42719235	9.769300162	9.957659128	9.526468722	8.757621689
ENSG00000101464	PIGU;PIGU	0.431794514	0.191205452		7.270578464	7.321707165	7.705727067	7.392192899	7.550787565	8.316723212	8.175776073	7.673017857	7.335343902	7.490951932	8.02968036	8.138458686
ENSG00000101473	ACOT8;ACOT8	0.174768513	0.749595467		4.909796621	5.089055715	4.757050457	4.606420907	5.134492447	6.248759481	4.75766602	4.98132981	4.313687736	5.202737023	5.72027135	4.294470774
ENSG00000101493	ZNF516;ZNF516	0.505469832	0.365536105		4.43387416	3.400518803	3.956618934	3.41771482	2.684948642	4.374265383	3.598141256	4.461157885	4.251266902	2.784977754	4.622286147	4.497339
ENSG00000101542	CDH20;CDH20	-1.247960077	0.0627487		4.689553567	3.75374144	4.209130478	3.296562247	4.007505002	2.291075121	2.770012239	4.10568562	2.2821545	3.061896273	3.248163641	1.444381892
ENSG00000101557	USP14;USP14	-0.280398037	0.391438787		7.168399347	7.271629232	8.212661742	7.961999463	7.800194554	7.666369597	7.530967309	7.210448287	7.36833359	7.431420714	7.281587911	7.328924404
ENSG00000101558	VAPA;VAPA	-0.737059495	0.063343558		7.209816918	6.500111446	7.517701666	7.403989401	7.26327953	6.847294173	5.823547104	6.685002428	6.535938631	6.391551904	6.179107923	6.630999919
ENSG00000101577	LPIN2;LPIN2	-0.348072505	0.341058887		7.846921372	7.794506844	7.860514058	8.11250571	7.944312062	7.222380506	7.160646955	8.166738539	8.067275696	7.888305504	7.4633756	6.977033728
ENSG00000101596	SMCHD1;SMCHD1	-0.04468376	0.917628289		5.08367334	4.391954642	4.709630864	4.114311215	5.061256475	4.651018387	4.506587345	4.068643298	5.008359595	5.041652581	4.631600233	4.484509394
ENSG00000101605	MYOM1;MYOM1	-2.473037802	0.007501181		10.12745144	10.11363018	10.09737904	10.19323334	9.289784678	8.291735232	6.493139727	8.10427375	8.828883508	7.429784157	6.674899845	6.616089314
ENSG00000101608	MYL12A;MYL12A	-0.368777684	0.223449245		13.0387323	12.70706465	12.32451727	12.61625108	12.78256787	11.86867789	12.49219995	12.68944266	12.47369789	12.20931963	12.40196958	12.14003505
ENSG00000101624	CEP76;CEP76	-0.202937858	0.806120577		3.389938451	4.168834553	1.824454234	2.764112779	3.604799606	3.855245242	2.71345036	3.793962451	3.30621061	3.387816069	2.202617068	1.373128664
ENSG00000101639	CEP192;CEP192	0.106225932	0.792216169		7.885003225	7.247260113	7.583270099	7.988677871	7.375347927	7.106078166	7.494849186	7.853356969	8.199139823	7.698436589	8.175776073	7.527327646
ENSG00000101665	SMAD7;SMAD7	-0.34995233	0.528244094		8.186241043	7.466124601	8.555628675	8.348393994	8.522062421	8.875084284	7.944593771	7.566609692	7.923372058	7.837506836	6.513606491	8.399391584
ENSG00000101680	LAMA1;LAMA1	0.48099075	0.274346		2.951979559	4.110222074	3.79214528	3.402992248	3.542848629	3.865293313	4.624302717	3.441771618	4.265752676	3.833935463	3.474895452	4.781246917
ENSG00000101695	RNF125;RNF125	-1.242168304	0.204650525		4.935730817	5.516350875	4.8869354	4.65151041	4.759559071	1.288424715	5.293323026	5.235879438	3.679395647	2.360842661	3.061641943	5.035435643
ENSG00000101745	ANKRD12;ANKRD12	-0.599374537	0.063442196		8.567705911	8.495412559	8.565687798	8.361729327	8.7223861	7.947288019	7.639140255	8.47887112	8.226373174	7.772850969	7.746648675	7.791296405
ENSG00000101746	NOL4;NOL4	-0.279325874	0.640605702		3.607138534	4.473525229	3.017391219	3.28138698	2.476280579	4.027177943	2.057549741	3.081360422	3.026213657	2.707394032	3.203580499	3.539454146
ENSG00000101752	MIB1;MIB1	-0.913842375	0.070017264		7.306629539	6.874260896	6.569661211	6.877819082	6.562385923	6.385165771	5.368151266	5.979690873	6.847294173	6.289278412	5.534736774	5.065845419
ENSG00000101773	RBBP8;RBBP8	1.096462663	0.031061893		7.177278002	7.519304434	6.394511913	6.447470098	7.255816052	8.269576954	8.174157705	7.689817012	7.3722243	7.846921372	8.336555207	8.698118789
ENSG00000101811	CSTF2;CSTF2	0.68895533	0.07620711		6.589260433	6.826669236	6.984453778	7.047344254	6.85687243	8.051159989	7.751292988	6.892801431	7.054862583	7.337427448	7.929151867	7.832431189
ENSG00000101812	H2BW2;H2BFM	0.621182243	0.484283637		3.904777906	3.059639427	2.392990798	0.601923717	4.089184561	3.966386167	2.122839008	3.552111429	4.20272958	2.515599682	3.519699148	4.136833663
ENSG00000101825	MXRA5;MXRA5	0.172924493	0.904035672		9.765388049	9.592663896	7.666713992	9.02584357	9.198671926	5.399584015	9.891865099	10.75250777	10.76229981	9.021364514	10.21064821	8.521196036
ENSG00000101844	ATG4A;ATG4A	0.278358385	0.357152949		6.592510708	7.080426362	6.879600403	6.907548074	6.939280654	7.611327326	7.281587911	6.795772142	7.253296296	6.742355251	7.089309581	7.33397287
ENSG00000101849	TBL1X;TBL1X	-1.055495452	0.010664293		9.668393604	9.526468722	10.19767499	9.568117063	9.397804245	8.753714836	8.532246428	8.726412663	8.974871419	8.528802191	8.472210741	8.325115632
ENSG00000101850	GPR143;GPR143	-0.516954055	0.554983938		3.486713086	2.639851949	2.87400666	3.507126089	2.971732989	3.566026021	4.144162238	2.408691756	4.009630237	1.53477082	1.513170336	0.87607329
ENSG00000101856	PGRMC1;PGRMC1	-0.482460823	0.163670021		11.44297562	11.54922538	11.07875258	11.46844586	11.22586957	11.29524031	10.49490557	11.25809487	11.26923657	10.77023606	10.31718986	10.68924761
ENSG00000101868	POLA1;POLA1	0.664019901	0.076558178		6.959068803	6.979059295	6.838934124	6.602906227	6.773250001	7.545366863	7.8102535	7.297363855	6.824664763	7.134150077	7.808195176	8.042650903
ENSG00000101871	MID1;MID1	-0.669735958	0.100422129		8.715620232	8.758776863	8.672876114	8.881336697	8.595201526	8.462416792	7.767446244	8.589933105	8.611110766	8.111217586	7.552985649	7.290074157
ENSG00000101882	NKAP;NKAP	0.298904499	0.444510933		5.476046899	5.56747639	5.248007619	5.147773138	5.557875371	6.185380743	5.564823226	4.633126015	5.797794053	5.835027415	5.937459747	5.934771475
ENSG00000101888	NXT2;NXT2	0.66551475	0.088447614		5.764572275	5.080324662	4.347581331	5.076938274	4.670611498	5.765842082	6.044535759	5.474236466	5.605605151	5.800256949	5.516014832	5.368151266
ENSG00000101901	ALG13;ALG13	0.17988652	0.683214157		8.352188681	8.400884131	7.534077948	7.977611362	8.079847945	9.013946241	8.282039413	7.681247549	7.758566355	8.325468269	7.937546256	8.742845652
ENSG00000101911	PRPS2;PRPS2	0.49775522	0.072790192		7.541111333	7.261204517	7.14979995	7.175822969	7.094258242	7.90853253	7.642249576	7.492772121	7.771270242	7.96891442	7.695979898	7.715643567
ENSG00000101935	AMMECR1;AMMECR1	1.138020903	0.010664293		5.827384627	5.839573423	5.510226464	5.751610201	5.742355521	7.024006006	7.179414509	6.201898266	6.782973318	6.663024333	7.366047639	6.888392577
ENSG00000101945	SUV39H1;SUV39H1	0.875872924	0.028391799		6.07303849	6.263236707	6.047957543	6.081515607	5.8457753	7.018150094	6.970157671	6.593563227	6.397384739	6.738958292	7.498869147	7.350160402
ENSG00000101955	SRPX;SRPX	0.516897644	0.433454495		10.64436555	10.42628782	8.950189017	8.796793703	10.13307798	8.811324275	10.67570304	11.21433612	10.67434236	10.35526519	10.06159396	10.35671826
ENSG00000101966	XIAP;XIAP	-0.101032373	0.848931576		5.625880349	5.017367878	6.869714744	6.191610221	5.885577781	6.188170638	6.132240394	6.136425813	5.537374351	5.816632727	5.114476139	5.79366469
ENSG00000101972	STAG2;STAG2	-0.483899519	0.157574363		9.226158314	8.509802314	8.529938434	8.658332178	9.131502801	8.267883602	8.210655273	8.791138138	8.759136854	8.201370683	8.038536048	8.022010424
ENSG00000101974	ATP11C;ATP11C	0.296216286	0.353013411		7.363771199	6.877819082	6.779694407	7.100023102	6.847648714	7.807340109	7.183395202	7.441227825	6.874080112	7.551233757	7.179810585	6.992965519
ENSG00000101986	ABCD1;ABCD1	0.460741329	0.296928634		4.885208764	5.28013603	5.911309529	5.975476802	5.563153858	5.80804416	5.075339232	5.699525537	6.139151026	6.032743563	6.606029378	6.52575538
ENSG00000101997	CCDC22;CCDC22	0.20971952	0.592131213		5.636479039	4.993394943	5.752001097	5.164720319	5.501289454	5.900272223	5.562483922	4.861353454	5.287651808	5.786928771	6.177648756	5.758736496
ENSG00000102007	PLP2;PLP2	-0.274856847	0.547179454		7.369919218	7.527327646	8.317691176	7.784593625	8.476066914	8.091665459	7.225068584	6.921656498	7.46007495	8.097028166	8.185575698	7.360770724
ENSG00000102010	BMX;BMX	-1.0080443	0.212278407		5.32223139	5.576840753	5.364415198	5.058240289	5.99086934	5.327859069	5.214811011	5.260218404	3.789774107	3.224244837	2.523104486	5.841313745
ENSG00000102024	PLS3;PLS3	-0.574195903	0.154256613		12.19647457	11.74758461	12.02835608	12.48645067	12.0850611	11.40734585	10.94905629	11.81697843	12.17765156	11.56212792	11.97978815	10.84917832
ENSG00000102032	RENBP;RENBP	0.815105426	0.302878749		6.944970859	7.225068584	5.683204619	7.565342793	7.312951005	5.635043605	8.292409066	8.73257787	6.877819082	7.865542754	8.37269271	8.5538059
ENSG00000102034	ELF4;ELF4	0.359284426	0.475837667		7.085129305	7.629513996	6.957250658	6.165075416	7.562723242	6.815621537	8.009143909	6.998909677	7.033224755	7.129468494	8.019932598	8.068259674
ENSG00000102038	SMARCA1;SMARCA1	-0.058547979	0.889184489		9.160157073	8.917696388	8.624772431	8.781559382	8.557293287	8.834697629	8.178066239	8.97869902	9.180074244	8.915981827	9.066202502	8.094512673
ENSG00000102048	ASB9;ASB9	-0.347103369	0.807952709		5.504372189	5.42051373	5.22982361	3.938839048	5.948925744	0.551535705	6.017863798	5.90999002	5.017730872	4.817726084	5.202174379	6.512719607
ENSG00000102053	ZC3H12B;ZC3H12B	-0.924349084	0.160539877		6.833666835	6.300218559	6.714224908	6.905618058	6.36321822	6.312554274	5.294050542	6.35263972	6.650445776	6.058167109	5.50164614	3.723778062
ENSG00000102057	KCND1;KCND1	0.102400629	0.84121073		4.853938277	5.242429113	5.863931514	5.142964759	4.736137791	5.175999167	4.588309275	5.615946499	5.905086099	5.01495287	5.892640683	4.699031849
ENSG00000102096	PIM2;PIM2	-0.553346426	0.383821156		5.11947695	6.378285317	5.506554023	6.857283109	5.403697876	5.329592934	6.17408538	5.222259739	5.100479428	3.997371903	4.927580296	6.346621521
ENSG00000102098	SCML2;SCML2	-0.792248338	0.152766307		4.242277806	3.626630705	4.107496222	4.139060957	3.61992473	3.861744997	1.885823057	2.703878996	3.350611809	4.064651809	3.654956751	2.562140806
ENSG00000102100	SLC35A2;SLC35A2	0.729930317	0.055226929		7.533456668	7.918422015	7.199007767	7.602584558	7.418406707	8.423676487	8.337056308	7.5457908	8.226728636	8.265706457	8.802334442	8.248847887
ENSG00000102109	PCSK1N;PCSK1N	0.378066241	0.724185995		2.025685125	5.211611504	2.425248471	2.770240433	1.782541924	2.321034501	2.82726907	4.790181392	3.916071486	1.615166723	2.887868552	4.190330402
ENSG00000102144	PGK1;HEL-S-68p	0.103072447	0.78765786		11.04031918	11.18610495	10.49989869	10.66967612	10.77161739	11.19616563	11.10880931	10.47799195	10.60652643	10.65013716	11.01450036	11.50203915
ENSG00000102158	MAGT1;MAGT1	-0.490955634	0.275523543		11.67130133	11.02268059	12.72358928	12.42216571	11.95621859	10.85975451	11.49124533	12.02835608	11.66129979	11.68454701	11.27540404	11.2770415
ENSG00000102172	SMS;SMS	0.350200378	0.252397142		10.00148842	9.927384056	9.782005831	9.904174271	9.742825446	10.52343748	10.02240111	9.725303368	9.903447165	10.46192344	10.63254269	10.28337663
ENSG00000102181	CD99L2;CD99L2	-0.057073075	0.878721304		10.22703586	10.43461363	9.980799353	10.43185275	9.802759648	10.28337663	9.698599456	10.36831765	10.41382888	10.21649003	10.22197493	9.625786637
ENSG00000102189	EEA1;EEA1	-0.215808416	0.699495143		4.905117877	4.966399549	3.957071388	3.196398839	4.111302627	4.693200341	4.343083002	3.949244497	4.295008111	4.01113152	3.2692841	3.519195908
ENSG00000102218	RP2;RP2	-0.219310581	0.57319094		5.648572721	6.515539635	5.444238024	5.456444116	6.089493702	5.428439906	5.580925728	5.882065122	5.249715347	5.867550324	5.203237576	6.068895408
ENSG00000102226	USP11;USP11	-0.53040626	0.168941529		7.939230105	7.832093781	8.419535099	7.794218945	7.844269517	8.050711731	7.02496233	7.848520915	7.829316821	7.394111089	6.929640709	6.970979011
ENSG00000102243	VGLL1;VGLL1	0.084750323	0.914933839		3.145119831	3.015007215	3.95838892	3.03365399	3.956745301	3.054575711	3.838349762	3.800636956	2.693630579	1.988167314	4.637629952	4.532743346
ENSG00000102265	TIMP1;TIMP1	1.189827265	0.003741135		12.94487199	13.0387323	13.04293515	13.2342847	13.0839772	14.29459419	14.27811691	14.18323449	14.27811691	13.98272269	14.43859955	14.35612799
ENSG00000102287	GABRE;GABRE	0.384647617	0.341285328		5.562080589	5.71010716	4.729419534	5.838002764	4.678639291	5.818322181	5.47556743	5.176352695	5.725599933	5.498781567	6.201111574	5.922347011
ENSG00000102302	FGD1;FGD1	0.744699596	0.112479334		5.431650035	6.49664194	6.416725423	6.137328504	5.831809107	7.096076275	6.084334107	6.092909118	7.105194054	7.069522807	7.542829906	6.661847915
ENSG00000102312	PORCN;PORCN	0.394953449	0.324367316		4.157180372	4.072689794	5.194528369	4.316394137	4.991432957	4.977330302	4.591382016	4.285795022	5.020722647	5.325530691	5.156778437	5.232250912
ENSG00000102316	MAGED2;MAGED2	-0.272327937	0.496110747		7.474693992	7.62542539	8.597420927	7.84150145	8.363037439	7.491482757	7.302042075	7.739201391	8.038927218	7.910774028	8.208656251	7.2655316
ENSG00000102317	RBM3;RBM3	-0.146991167	0.768164121		8.172605022	8.786651573	7.507899271	8.059018296	7.811343222	7.790005011	7.098992156	7.532801621	8.175776073	8.416816946	8.638596285	7.790598075
ENSG00000102359	SRPX2;SRPX2	0.850476249	0.271853977		6.781147228	7.393704491	7.196315895	8.027857353	7.504088817	7.985676886	9.795251672	8.031964151	6.564509871	7.064101424	8.697478463	9.478710576
ENSG00000102384	CENPI;FSHPRH1	2.057244097	0.008173798		2.185266513	2.783579441	1.719662726	1.751392592	1.92737919	3.858169031	3.386750258	3.951806905	3.447889918	4.049221249	5.56686446	4.654199502
ENSG00000102393	GLA;GLA	0.659747685	0.071693508		8.163627035	8.433398494	7.923697101	8.490874537	8.254231207	8.583099696	9.271048369	8.480921037	8.474287174	9.040020338	9.256888706	9.284128201
ENSG00000102409	BEX4;BEX4	-1.25284004	0.020984274		9.560346783	9.667927242	8.761066818	9.36225004	8.915981827	8.785010355	7.299253818	8.419169744	8.295138005	8.057336	7.668638961	7.480174628
ENSG00000102452	NALCN;VGCNL1	-0.010781465	0.988669677		2.059560176	3.637490847	3.717992205	4.589240355	3.363382769	4.036126126	2.426792886	4.197036578	3.227825467	2.796272343	3.368109	4.187100235
ENSG00000102468	HTR2A;HTR2A	-0.125830153	0.887476636		5.378160964	5.34472235	6.975975183	6.092909118	5.304556673	4.443233996	6.617776285	5.177216201	5.680491743	7.303577113	4.5102176	6.121529995
ENSG00000102471	NDFIP2;NDFIP2	0.059591574	0.877617767		7.622477974	8.102645535	7.367350096	7.502465068	7.808902413	7.889926747	7.975880632	8.239554615	7.500675397	7.366542536	7.313805441	7.896133168
ENSG00000102524	TNFSF13B;TNFSF13B	-0.464556542	0.445362123		8.677521984	8.63076329	7.006231813	7.864141563	8.319658574	6.448995906	8.095568975	8.7214335	7.49119171	7.334734516	8.131662531	7.222161185
ENSG00000102543	CDADC1;CDADC1	0.903996722	0.320364061		1.444769356	3.243954941	2.832575928	3.485723064	2.415657545	4.835949331	1.106913091	3.856082354	5.084632384	3.737535346	2.872922901	3.625694818
ENSG00000102580	DNAJC3;DNAJC3	1.152294733	0.095048238		5.324527652	5.565587428	3.78932236	5.377864693	5.07681346	6.401140634	6.787906476	5.053843362	4.892836395	6.40595442	6.663476984	7.048666689
ENSG00000102678	FGF9;FGF9	-1.40610582	0.079681399		5.679955196	6.785319064	5.839038215	4.288757943	6.169853065	4.064159426	5.71113584	4.938623134	4.397984314	4.044541004	2.690651975	4.578256441
ENSG00000102710	SUPT20H;FAM48A	-0.161716063	0.699463565		6.483578318	6.602189759	7.429315511	6.868676889	7.223104898	6.602189759	6.196990366	6.517639943	7.111631267	6.470216827	7.165634625	7.253296296
ENSG00000102743	SLC25A15;SLC25A15	0.881469277	0.055157226		5.682183919	5.757701751	6.045898983	6.020099446	5.872835161	7.104537952	7.110648254	5.996685436	6.273780869	6.263236707	7.101239302	7.450363383
ENSG00000102780	DGKH;DGKH	-0.061270226	0.948719931		2.683414624	3.662772894	1.935538198	4.723752946	3.068138687	2.323932049	3.889648758	2.59371661	3.515345349	4.719684517	2.226292726	2.805552695
ENSG00000102796	DHRS12;DHRS12	-0.370521023	0.316879039		5.55602408	5.780109798	5.554783756	4.919069254	5.669734896	4.473010166	5.289599898	5.080324662	4.951117761	5.786768064	5.383000224	4.91414256
ENSG00000102804	TSC22D1;TSC22D1	0.435138909	0.282975891		10.46412095	10.12017825	10.67434236	10.86473092	10.77758492	11.24373274	10.21448427	11.03162333	11.5871615	11.61056304	10.83400878	10.58573906
ENSG00000102805	CLN5;CLN5	-0.28032601	0.468735807		8.10493102	8.147904475	7.568410671	7.999750888	8.086023672	8.176205569	7.686786937	8.037801702	7.997817965	7.839021707	7.382528924	6.787384141
ENSG00000102858	MGRN1;MGRN1	0.314139946	0.320942198		7.415462919	7.062184328	7.719852189	7.670028053	7.70711406	7.373657781	7.537417219	7.797999952	7.892421385	8.007089516	8.291287216	7.903604725
ENSG00000102870	ZNF629;ZNF629	0.661641417	0.145817511		6.448346292	7.061980277	7.037242734	6.891506679	5.954070418	7.574829637	7.094546452	6.351007934	7.372605656	7.331626402	7.919929365	7.737349435
ENSG00000102871	TRADD;TRADD	0.065932471	0.853879506		7.392192899	7.565960393	7.928345449	7.519044902	8.048675951	7.673017857	7.75532492	7.296768489	7.566609692	8.14978979	8.039745422	7.81617856
ENSG00000102878	HSF4;HSF4	-1.00865952	0.110973214		4.701357202	4.619228113	6.005557634	5.22853551	5.244337193	4.744229999	3.187920052	4.363818672	5.507242823	3.540393106	3.373367022	4.341033596
ENSG00000102879	CORO1A;CORO1A	0.993811394	0.113781403		6.804363383	7.043489966	5.644846693	6.589620439	6.490952894	6.3448127	8.705459254	7.337427448	6.527707819	7.796985732	7.855166863	7.991702668
ENSG00000102886	GDPD3;GDPD3	0.048099393	0.930487372		5.882905889	5.650955221	7.273806786	6.608276116	6.474691721	6.015511842	6.667396859	6.526008542	6.022963634	6.07873855	7.213521289	6.459445062
ENSG00000102890	ELMO3;ELMO3	0.408226186	0.415560367		4.026321147	4.679266706	4.740152052	4.122140099	4.56857575	4.835700278	5.571536356	3.69395189	4.289622766	4.977651312	5.690497833	4.789660923
ENSG00000102898	NUTF2;NUTF2	0.647313894	0.146520918		6.93429239	7.633274261	8.307326057	8.244872792	8.291533112	8.763808912	8.779632036	7.934348421	7.999750888	8.682802212	8.664195169	8.88247768
ENSG00000102900	NUP93;NUP93	0.757583143	0.079681399		7.766575286	6.922365566	7.880406974	7.799299109	7.879793972	8.442437635	8.733313663	7.753071637	7.903367323	8.282039413	8.877949415	8.858720187
ENSG00000102901	CENPT;CENPT	0.375039095	0.208330138		7.904292609	7.626444978	8.064730911	8.072023242	7.434430573	7.784342351	8.225957877	8.383946593	8.169046092	7.993441139	8.434423901	8.376806953
ENSG00000102908	NFAT5;NFAT5	-0.437422074	0.248724759		8.928408226	8.638596285	9.88331671	9.316018541	9.50227331	9.028997002	8.688712947	9.250216923	8.953620281	8.95397989	8.255119709	8.58345703
ENSG00000102921	N4BP1;N4BP1	-0.017253635	0.966023531		6.764608897	7.270968972	7.52082844	6.984826287	6.647433962	6.872717968	6.551044219	7.174469339	7.31924399	6.796859878	7.316363904	7.112658436
ENSG00000102934	PLLP;PLLP	-0.967666784	0.490790111		6.735396261	5.321387344	5.141796934	3.922937088	6.308654841	3.036760728	5.288327552	8.784026561	2.880871408	3.670710062	3.240787669	4.727089985
ENSG00000102935	ZNF423;ZNF423	-0.30514924	0.476170609		8.100495197	7.752434841	7.412719718	6.70506833	7.946474132	6.864890602	7.57642917	7.882775087	7.427333798	6.769163437	7.270968972	7.156463362
ENSG00000102981	PARD6A;PARD6A	-1.270758417	0.108305327		5.887741659	6.157305903	6.092909118	6.187442938	5.872991731	6.356090624	3.411384212	5.388241553	5.879989475	5.131993972	3.656222908	3.558516226
ENSG00000102984	ZNF821;ZNF821	-0.46944712	0.17434304		5.824381165	6.147726542	6.054711536	5.948158347	5.6091746	5.446929441	5.097884225	5.519673676	6.048347148	5.098337439	5.881055701	5.039455594
ENSG00000103005	USB1;C16orf57	0.542228513	0.088602698		7.99522671	8.410010313	8.243809486	8.427104545	8.413331744	9.251751752	8.913820502	8.398980916	8.63991514	8.68707399	8.805475296	9.183857909
ENSG00000103024	NME3;NME3	-0.576084861	0.190135332		9.550055088	9.309677339	10.36216849	9.665924601	10.00049302	9.248190639	8.790043796	9.73216522	9.881735578	9.203601278	9.242594885	8.31272053
ENSG00000103034	NDRG4;NDRG4	-0.045894336	0.942450483		6.86357674	7.07019395	6.296255673	6.656753767	6.608014359	7.585204432	5.114888367	7.028204454	6.450857897	6.965642316	6.657878625	6.768775841
ENSG00000103037	SETD6;SETD6	-0.495375802	0.218602121		6.613050822	6.883457087	7.228029802	7.146385384	6.601956006	7.212978784	6.482273284	6.54808901	6.517639943	6.469968981	5.972317688	5.591132439
ENSG00000103042	SLC38A7;SLC38A7	1.049757674	0.040329243		4.527784748	4.174939261	5.489505686	5.053044849	5.14952196	5.550467607	6.35263972	5.844238001	5.14848187	5.881440465	6.318043282	6.405707876
ENSG00000103043	VAC14;VAC14	-0.24481646	0.562612546		5.6079833	5.123788264	6.165075416	5.549276103	6.322059554	5.682183919	5.673443921	4.808623421	5.467867331	5.326013428	5.430506411	6.173102042
ENSG00000103051	COG4;COG4	0.246698766	0.532249002		6.379577645	6.993570209	7.716713163	7.044738358	7.347512415	7.302586835	7.090318882	7.181809211	7.467775077	7.803117228	7.680178054	6.87606258
ENSG00000103061	SLC7A6OS;SLC7A6OS	-0.476843574	0.17434304		6.11840915	6.447470098	6.541815421	6.594330128	6.259009162	6.557257057	5.649347587	6.035008214	6.032372425	5.39173748	6.226706579	5.515113181
ENSG00000103064	SLC7A6;SLC7A6	0.194296261	0.651323936		6.722403178	6.654320964	7.582772752	7.014474694	7.160646955	6.503406938	7.645105744	7.475523495	6.904870611	6.786521873	7.671150398	7.561960728
ENSG00000103066	PLA2G15;PLA2G15	0.431544115	0.308339319		5.922347011	6.623904163	6.806093301	7.121726209	6.666689851	6.346108924	7.066465965	7.361413957	6.909786302	7.149196352	7.881345875	6.703556178
ENSG00000103091	WDR59;WDR59	-0.204225089	0.53101843		9.171546621	9.075523807	9.819822873	9.396065917	9.038683366	8.875945895	8.928740129	9.393332319	9.558140566	8.956360765	8.931207319	9.028997002
ENSG00000103145	HCFC1R1;HCFC1R1	-1.125396499	0.054563941		11.65008239	11.63906752	12.05064283	12.16103801	11.68092866	10.53782409	9.869453345	11.58099904	11.71777623	10.61270819	10.91281301	9.745113774
ENSG00000103150	MLYCD;MLYCD	-0.827064589	0.084350505		5.585611868	5.215968582	5.78951017	5.618667993	6.290152509	5.432530543	4.748648535	4.245673631	5.651803706	5.048617215	4.88547919	4.097670627
ENSG00000103152	MPG;MPG	0.20400482	0.717659726		4.166149823	3.351879874	5.455350566	4.655711313	5.303185285	4.644578511	4.709630864	4.217506043	4.974480212	5.248803874	4.742277904	4.995943937
ENSG00000103160	HSDL1;HSDL1	0.084635969	0.844543478		5.730485897	5.33884404	6.457172361	6.59488694	5.531715815	5.714870825	5.892640683	5.96653706	5.971660114	6.003678912	6.464856432	6.092554832
ENSG00000103168	TAF1C;TAF1C	0.089727536	0.818593177		9.338936898	9.383642523	9.82383007	9.388893403	9.23148113	9.429135544	9.939370141	9.672075057	9.167822796	8.928054329	9.458340988	10.06679153
ENSG00000103174	NAGPA;NAGPA	0.752635419	0.040729852		6.709862692	6.535579594	7.388712196	6.680192122	7.096076275	7.442853946	7.758566355	7.359659966	7.495812665	7.661079736	8.092397744	7.632669555
ENSG00000103175	WFDC1;WFDC1	-2.451005919	0.074877294		6.274710616	6.244391238	7.743509582	7.867620992	6.780400658	5.702488554	3.97784132	6.981557007	1.497174956	4.867417627	2.475119912	6.216245508
ENSG00000103187	COTL1;COTL1	1.548221261	0.039162384		5.931309572	5.690963171	4.267398713	5.422396169	6.064554812	5.539059836	7.948588	6.759334295	6.857283109	6.862119072	7.282884555	7.915551375
ENSG00000103196	CRISPLD2;CRISPLD2	-0.878658005	0.639395675		9.885299654	10.14235344	8.994991759	6.750992315	9.413152946	8.132458087	11.00620754	10.33625995	4.674395679	6.175785851	5.626973185	11.15881983
ENSG00000103197	TSC2;TSC2	0.297375998	0.320248357		6.792739547	6.763262835	7.532238245	6.908051498	6.945997397	7.345022843	6.876709702	7.428917879	7.265827861	7.128073738	7.501467012	7.454818283
ENSG00000103202	NME4;NME4	0.262493393	0.37363966		10.02709183	10.04883559	10.20196583	10.54170552	10.06512528	10.55679725	10.06246984	10.12165266	10.54374816	10.44836826	10.85019465	10.4928366
ENSG00000103227	LMF1;LMF1	-0.616833931	0.24009156		4.137242831	4.517127636	5.362631192	5.445442334	5.215968582	4.455500169	3.161401598	4.894089685	4.774861366	4.049365901	4.934695294	3.962026078
ENSG00000103248	MTHFSD;MTHFSD	0.100281186	0.787219492		4.995129455	4.88252714	5.201092357	4.701536304	5.355605165	5.302096743	5.009223538	5.16746672	5.356238554	4.567888558	5.642191803	4.847108975
ENSG00000103249	CLCN7;CLCN7	0.332440327	0.279878221		9.495619021	9.783659797	9.8518435	9.899439706	9.653719107	9.652944793	10.08958289	10.2313424	9.663483744	9.994791836	10.28423302	10.56869719
ENSG00000103253	HAGHL;HAGHL	-0.041682332	0.93344805		4.617008669	4.782147472	4.501291365	4.800093318	4.946317734	3.624435496	4.135364127	5.030808806	5.083126123	4.91184495	5.012652247	5.015593908
ENSG00000103257	SLC7A5;SLC7A5	2.703920548	0.034354005		5.161166961	5.730195396	3.63691806	3.896600269	4.597252262	8.180136421	8.593489353	5.516014832	5.00400288	6.732113143	7.766226093	9.366447242
ENSG00000103260	METRN;METRN	0.630427055	0.253476116		4.390029969	4.426089608	4.388398968	3.934380623	4.738766756	4.33120073	4.724074498	5.650250737	3.584602984	5.457561133	5.641808996	5.652222598
ENSG00000103264	FBXO31;FBXO31	-0.56147772	0.162396131		9.497283427	9.1630146	9.71052527	9.136646925	10.19703604	8.88247768	9.443856706	9.268732866	8.766494456	8.593489353	8.431431997	9.469481667
ENSG00000103269	RHBDL1;RHBDL1	-0.245904539	0.717256691		4.544072351	3.802975886	4.738114964	4.767960359	5.061621553	3.902299375	3.631991285	4.153261386	5.480820569	3.782540666	5.732649906	3.675748197
ENSG00000103275	UBE2I;UBE2I	0.496034598	0.122579278		9.905325324	10.16437021	10.01321797	9.78037359	10.06348676	10.46412095	10.63847393	10.16798382	10.03930978	10.35983849	10.62124603	11.07875258
ENSG00000103316	CRYM;CRYM	0.238156041	0.622458688		3.674004087	4.268283169	4.702555598	3.750085497	4.704879156	5.253994181	4.018436556	4.217306727	5.18409578	4.28203348	4.264281197	3.986674874
ENSG00000103342	GSPT1;GSPT1	0.791308692	0.053311352		10.20791115	10.43077764	9.911017707	10.01635842	9.859306639	10.93479954	11.47030146	10.21342262	10.44712043	10.77316311	11.02783897	11.26803489
ENSG00000103343	ZNF174;ZNF174	-0.670712637	0.250928995		4.691924377	3.901427841	5.677583786	5.039194995	5.185585113	4.486985898	2.867882827	4.221947436	5.056974061	4.630315766	3.711244891	4.623663222
ENSG00000103353	UBFD1;UBFD1	1.206313677	0.033771529		5.747245863	6.430020264	5.384371406	5.461903721	5.331275984	7.197305169	7.00406762	5.795854465	6.282301905	7.458075996	7.28750554	7.115829178
ENSG00000103365	GGA2;GGA2	0.306123619	0.370937731		6.748618214	6.935004708	7.271265052	7.546828881	7.270341118	6.906510636	7.58772802	7.633766851	7.33397287	7.190723493	7.981588972	7.589455653
ENSG00000103381	CPPED1;CPPED1	-0.422524501	0.421544484		3.356345266	5.1010634	4.638740567	5.228279214	4.724074498	4.742029932	3.82870672	4.305656858	4.458246154	4.718114991	3.407974023	3.849503936
ENSG00000103472	RRN3P2;	-0.032907737	0.978629561		4.346458418	4.395086799	3.836385703	3.429731107	2.486809606	0.492565932	4.4387546	4.800093318	3.292226499	3.547717564	3.924099886	5.166448329
ENSG00000103479	RBL2;RBL2	-0.612596391	0.070844674		9.323168955	9.084571373	9.291964481	9.005378933	9.561808215	8.708989009	8.365214849	9.168657578	8.972502541	8.492017795	8.364350496	8.413741732
ENSG00000103490	PYCARD;PYCARD	0.342818601	0.596656595		8.482958771	8.613645832	7.791934508	7.889159562	9.036790405	6.875522065	9.118125824	9.030249163	8.765774402	8.996923387	9.617601168	8.53581891
ENSG00000103495	MAZ;MAZ	1.454799195	0.017476632		4.523146651	4.691751334	3.701819606	4.221340416	4.061766695	4.968866741	5.66835857	5.131086083	5.535723592	5.585957617	6.867795175	6.105561173
ENSG00000103507	BCKDK;BCKDK	0.527605004	0.070908798		9.098940063	9.319312193	9.424921668	9.079998569	9.3339874	9.701543859	9.815120993	9.561422565	9.555385184	9.668393604	10.0418754	10.10951727
ENSG00000103522	IL21R;IL21R	-1.240928911	0.099530499		4.556392627	4.337975063	4.625071141	4.957437799	4.495991857	3.171541357	4.409718815	3.81984289	2.22862755	2.237170258	2.499761204	5.108851431
ENSG00000103591	AAGAB;AAGAB	0.500444752	0.174068221		6.536651153	6.86512452	7.022351166	7.000890139	6.623904163	7.509389443	7.784342351	6.718432869	6.654053105	7.564066394	7.624954792	7.316363904
ENSG00000103642	LACTB;LACTB	0.693681803	0.061470252		7.324394797	7.582375354	6.585960771	7.431091378	7.390592027	7.420907623	8.035644802	7.942432398	7.845160703	8.202068956	8.26268684	7.987051359
ENSG00000103647	CORO2B;CORO2B	0.217227933	0.768452415		5.670990986	5.030808806	5.713681245	4.168080379	5.150776958	5.209638954	6.083273586	5.594561388	5.285056301	3.428894101	5.994361131	5.952883792
ENSG00000103653	CSK;CSK	0.834838511	0.042087838		8.7214335	8.797270811	8.313481686	8.8513827	8.738355772	8.97018241	9.963505191	9.375125686	9.129263953	9.322411317	9.798243188	10.07583209
ENSG00000103710	RASL12;RASL12	-1.276465635	0.040314846		10.53007074	11.05911797	11.45724799	10.810419	10.81512708	10.73073505	9.312592345	9.716987123	10.5408555	9.669374248	8.88468827	8.750283912
ENSG00000103740	ACSBG1;ACSBG1	-0.48059271	0.781199734		2.477091324	4.106618841	2.323932049	2.569490606	1.669950158	3.935936796	1.030754876	4.377490972	0.572510396	3.597538325	3.829754189	-2.302218353
ENSG00000103742	IGDCC4;IGDCC4	-0.406274248	0.739878534		6.710303641	7.513613913	5.258416033	4.161581379	4.010157699	2.971862452	5.752301426	6.897908365	5.154495719	5.241520651	5.922112436	3.931580949
ENSG00000103811	CTSH;CTSH	-0.894003522	0.179776087		10.48447048	10.92172864	9.576983677	10.00049302	10.20014458	7.706072558	10.20196583	10.51579247	8.635006663	9.310628685	9.253748939	9.77610876
ENSG00000103855	CD276;CD276	1.512090514	0.046296484		6.089117385	7.052540881	6.125378546	6.395981848	5.345199418	6.845771035	7.70181725	6.560137302	7.295009397	7.874184649	8.621044511	9.098174766
ENSG00000103876	FAH;FAH	0.640695346	0.155590325		6.49664194	6.74346515	7.185922033	6.407309069	6.616622061	7.496822627	8.032395679	6.127772756	7.213937266	7.316686109	7.463746686	7.663450654
ENSG00000103932	RPAP1;RPAP1	0.483846193	0.175916884		5.662881106	5.593493611	6.505018667	5.796442533	6.275482403	6.510471446	6.734221866	6.276815616	5.841696677	6.781964207	6.368302505	6.640096682
ENSG00000103942	HOMER2;HOMER2	1.438113363	0.124781309		3.931932624	4.406980131	4.221340416	2.830455324	0.965884	5.696790638	4.063829065	4.538626312	3.063096653	5.1670829	5.100479428	5.33611804
ENSG00000103966	EHD4;EHD4	-0.023094646	0.963961038		9.746414051	9.413792074	9.505879421	8.990708152	9.551670392	8.54216904	9.94316665	9.349375452	9.315570079	8.990203545	9.74684884	10.0428536
ENSG00000103995	CEP152;CEP152	0.676493027	0.093160245		4.479282954	4.880648796	5.266180107	4.869192825	5.606836902	5.650250737	5.63933984	6.106300575	5.055318882	5.755318643	6.200901743	5.471018984
ENSG00000104043	ATP8B4;ATP8B4	0.01897578	0.976521728		8.200986365	8.476632809	7.178850062	7.2850378	8.121735532	7.125234705	8.684646594	8.540911086	7.799299109	8.000100872	8.108338358	6.842839331
ENSG00000104055	TGM5;TGM5	0.001376999	0.998735093		1.241111027	2.369388589	2.983148123	3.325717402	2.341404853	4.319271091	1.548944068	2.845613089	2.128341248	2.654094075	3.33213074	0.346322673
ENSG00000104064	GABPB1;GABPB1	0.415543661	0.450971639		6.119327124	5.633810725	5.380587125	5.75722011	3.661255926	6.070082293	5.779563358	5.761156532	5.373486743	5.3890257	5.674736046	6.033836368
ENSG00000104067	TJP1;TJP1	-0.335308833	0.292859332		9.757676853	9.119064319	9.519900985	9.619353582	9.693036306	9.037363002	8.977046898	9.911737414	9.26504817	9.024216607	9.117835015	9.112235925
ENSG00000104081	BMF;BMF	0.520738354	0.233235905		4.536243174	4.033246784	4.621124095	5.321060053	4.563361338	4.461157885	4.807304427	5.813303548	5.430777351	5.023330768	5.653487143	4.760856976
ENSG00000104093	DMXL2;DMXL2	0.482622436	0.284417729		5.420218618	6.018360884	5.636725533	5.890363271	4.573447241	5.272822349	6.384507313	6.413263021	6.163340526	5.662014324	5.624519134	6.412652151
ENSG00000104129	DNAJC17;DNAJC17	0.681359006	0.064055362		5.102844125	5.912702073	4.969746826	5.495195633	5.30042395	6.43733312	5.642717165	5.671502571	6.116123927	6.020454641	6.250648413	6.124010856
ENSG00000104142	VPS18;VPS18	0.23252271	0.577012874		6.496017111	6.636686822	7.496453561	6.981224762	6.902423354	7.048163151	7.26327953	6.256069579	6.885793973	7.38119424	7.635070893	7.476015458
ENSG00000104147	OIP5;OIP5	2.337867244	0.008173798		4.44764333	4.968042354	2.891361633	4.046959834	4.194474787	5.70364781	6.094324969	5.773574423	6.322767319	6.969480923	7.817024568	6.452125408
ENSG00000104205	SGK3;SGK3	-0.181816097	0.718710811		6.404889672	6.842371717	8.166998072	7.894779574	7.482786987	7.169934018	7.631860218	7.520547968	7.221626753	6.887765294	6.766866768	7.037242734
ENSG00000104213	PDGFRL;PDGFRL	-0.417233617	0.621054763		10.31718986	10.83131912	8.702810932	8.287928421	9.292343722	7.57125131	9.898275781	9.759481276	9.263239618	9.461904212	9.641383095	7.888058263
[truncated: 9,873 more rows]
