# Supplementary material for: Analysis of MCM Proteins’ Role as a Potential Target of Statins in Patients with Acute Type A Aortic Dissection through Bioinformatics
Source: Genes (Basel). 2021 Mar 9;12(3):387. doi: 10.3390/genes12030387 (PMC7998850; doi:10.3390/genes12030387)
Supplement: Supplementary file 1 [file genes-12-00387-s001.zip › Supp Data 2 Enriched .csv]

	Direction	adj.Pval	nGenes	Pathways	Genes
1	Down regulated	7.13E-09	20	GSE32533 WT VS MIR17 OVEREXPRESS ACT CD4 TCELL DN	ADHFE1;ADHFE1 CAP2;CAP2 BVES;BVES HSPB8;HSPB8 ACTC1;ACTC1 HSPB2;HSPB2 RCAN2;RCAN2 CFL2;CFL2 PGM5;PGM5 AGTR1;AGTR1 RYR2;RYR2 MYOC;MYOC CASQ2;CASQ2 INPP5A;INPP5A PODN;PODN LDB3;LDB3 SLC25A4;SLC25A4 MYOZ2;MYOZ2 LIMCH1;LIMCH1 NEXN;NEXN
2	Down regulated	8.59E-05	15	GSE20715 0H VS 48H OZONE TLR4 KO LUNG UP	CRY2;CRY2 NR1D2;NR1D2 PER3;PER3 ADRA1B;ADRA1B LDB3;LDB3 MYLIP;MYLIP MEF2C;MEF2C TEF;TEF HSPB2;HSPB2 TWSG1;TWSG1 C5orf24;C5orf24 CYP27A1;CYP27A1 DBP;DBP NPNT;NPNT NXN;NXN
3	Down regulated	8.59E-05	15	GSE22935 WT VS MYD88 KO MACROPHAGE DN	REM1;REM1 CTF1;CTF1 NT5DC3;NT5DC3 BVES;BVES GSN;GSN NPNT;NPNT MYLK;MYLK SLC22A3;SLC22A3 SMTN;SMTN SPARCL1;SPARCL1 MYL9;MYL9 LIMS2;LIMS2 BAMBI;BAMBI KANK1;KANK1 ADHFE1;ADHFE1
4	Down regulated	0.000311423	14	GSE20715 WT VS TLR4 KO 48H OZONE LUNG UP	NPNT;NPNT PER3;PER3 PER2;PER2 C5orf24;C5orf24 LTBP4;LTBP4 MARK1;MARK1 ALDH1A1;ALDH1A1 PPP2CB;PPP2CB CD302;CD302 TWSG1;TWSG1 CRY2;CRY2 RUSC2;RUSC2 ADRA1B;ADRA1B DNAJB4;DNAJB4
5	Down regulated	0.000311423	14	GSE360 DC VS MAC T GONDII UP	BEX4;BEX4 RAMP1;RAMP1 TIMP3;TIMP3 PARM1;PARM1 WFS1;WFS1 SPINT2;SPINT2 CKB;CKB LDB3;LDB3 FCER1A;FCER1A SOX15;SOX15 TPM1;TPM1 ENOX2;ENOX2 IGSF3;IGSF3 ACTG2;ACTG2
6	Down regulated	0.001640937	13	GSE27670 CTRL VS BLIMP1 TRANSDUCED GC BCELL DN	DNAJB4;DNAJB4 TIMP3;TIMP3 TINAGL1;TINAGL1 CTF1;CTF1 CFL2;CFL2 VLDLR;VLDLR LIMCH1;LIMCH1 ATP2A2;ATP2A2 LPP;LPP GEM;GEM TWSG1;TWSG1 BMPR1A;BMPR1A NPNT;NPNT
7	Down regulated	0.004157002	12	GSE7460 FOXP3 MUT VS WT ACT TCONV DN	RYR2;RYR2 TBL1X;TBL1X FILIP1L;FILIP1L CALCOCO1;CALCOCO1 ESR1;ESR1 RAMP1;RAMP1 PARD6G;PARD6G MRVI1;MRVI1 TEF;TEF PDLIM5;PDLIM5 C1orf198;C1orf198 LATS2;LATS2
8	Down regulated	0.004157002	12	GSE369 PRE VS POST IL6 INJECTION IFNG KO LIVER DN	ITM2A;ITM2A SPINT2;SPINT2 PCGF5;PCGF5 SERPINI1;SERPINI1 F8;F8 ID2;ID2 KLHL42;KLHL42 DNAJB4;DNAJB4 HINT3;HINT3 DNAJA4;DNAJA4 ACADL;ACADL GEM;GEM
9	Down regulated	0.004157002	12	GSE2405 0H VS 1.5H A PHAGOCYTOPHILUM STIM NEUTROPHIL UP	HSPB2;HSPB2 DSTN;HEL32 PARD6G;PARD6G CD9;CD9 DNAJB5;DNAJB5 SLC25A4;SLC25A4 NTF3;NTF3 INPP5A;INPP5A NXN;NXN ADHFE1;ADHFE1 IGSF3;IGSF3 ITM2C;ITM2C
10	Down regulated	0.004157002	12	GSE32533 WT VS MIR17 KO ACT CD4 TCELL UP	INPP5A;INPP5A TMEM30B;TMEM30B CCDC107;CCDC107 DNAJB5;DNAJB5 LMOD1;LMOD1 KANK1;KANK1 NPNT;NPNT SGCD;SGCD MYLK;MYLK MRVI1;MRVI1 CAMK2G;CAMK2G TIMP3;TIMP3
11	Down regulated	0.004157002	12	GSE31622 WT VS KLF3 KO BCELL UP	MYOC;MYOC ALDH1A1;ALDH1A1 CAP2;CAP2 RCAN2;RCAN2 CYP27A1;CYP27A1 PODN;PODN CSRP1;CSRP1 MXRA7;MXRA7 HSPB2;HSPB2 NEXN;NEXN PDZRN3;PDZRN3 FYCO1;FYCO1
12	Down regulated	0.004157002	12	GSE18804 SPLEEN MACROPHAGE VS TUMORAL MACROPHAGE UP	ACADL;ACADL ID2;ID2 AMPH;AMPH TTLL7;TTLL7 RTN1;RTN1 CCN3;CCN3 PROM1;CD133 LRRN1;LRRN1 PCGF5;PCGF5 FIBIN;FIBIN RAMP1;RAMP1 MOAP1;MOAP1
13	Down regulated	0.004157002	12	GSE18804 SPLEEN MACROPHAGE VS COLON TUMORAL MACROPHAGE DN	ITGA7;ITGA7 MEF2C;MEF2C PPP1R12B;PPP1R12B RCAN2;RCAN2 ADHFE1;ADHFE1 DES;DES REEP1;REEP1 PDLIM5;PDLIM5 HSPB8;HSPB8 CAMK2G;CAMK2G ANKRD37;ANKRD37 DMD;DMD
14	Up regulated	8.30E-43	53	GSE36476 CTRL VS TSST ACT 72H MEMORY CD4 TCELL YOUNG DN	NME1;NME1 FEN1;FEN1 CENPM;C22orf18 MCM10;MCM10 TK1;TK1 PTTG1;PTTG1 CDC20;CDC20 TYMS;TYMS RAD51AP1;RAD51AP1 AURKA;AURKA GK;GK IL1R1;IL1R1 RAD54L;RAD54L UBFD1;UBFD1 HMMR;HMMR MCM5;MCM5 ACOT7;ACOT7 GGH;GGH RBBP8;RBBP8 POLE2;POLE2 GMNN;GMNN TTK;TTK BIRC5;BIRC5 FOXM1;FOXM1 DTL;DTL TUBG1;TUBG1 KIF20A;KIF20A CEP55;CEP55 KIF15;KIF15 CKS2;CKS2 CHEK1;CHEK1 NUSAP1;NUSAP1 ASPM;ASPM KIF11;KIF11 HMGB3;HMGB3 PO…
15	Up regulated	1.12E-40	51	GSE15750 DAY6 VS DAY10 TRAF6KO EFF CD8 TCELL UP	FOXM1;FOXM1 MELK;MELK SPC24;SPC24 HROB;C17orf53 TACC3;TACC3 TTK;TTK FANCD2;FANCD2 TPX2;HCTP4 CCNA2;CCNA2 CCDC138;CCDC138 PSRC1;PSRC1 ZWILCH;ZWILCH CHEK1;CHEK1 CENPI;FSHPRH1 CDKN3;CDKN3 RAD51AP1;RAD51AP1 KIF20B;KIF20B BIRC5;BIRC5 KIF20A;KIF20A MT2A;MT2A TK1;TK1 MCM10;MCM10 CENPF;CENPF AURKA;AURKA CENPM;C22orf18 RACGAP1;RACGAP1 PARPBP;PARPBP EME1;EME1 PRIM1;PRIM1 HMGB3;HMGB3 MT1E;MT1E MAD2L1;MAD2L1…
16	Up regulated	2.07E-39	50	GSE24634 TEFF VS TCONV DAY7 IN CULTURE UP	GMNN;GMNN RAD54L;RAD54L KIF20A;KIF20A FUT8;FUT8 LMNB2;LMNB2 GGH;GGH POLA2;POLA2 MCM4;MCM4 FANCG;FANCG KIF15;KIF15 PRIM1;PRIM1 RBBP8;RBBP8 PCNA;PCNA CCNA2;CCNA2 CENPM;C22orf18 MAD2L1;MAD2L1 HMGB3;HMGB3 TSPAN5;TSPAN5 KIF11;KIF11 PRC1;PRC1 MCM2;MCM2 TK1;TK1 HELLS;HELLS TACC3;TACC3 POLQ;POLQ ASPM;ASPM PTTG1;PTTG1 HMMR;HMMR CEP55;CEP55 PLK4;PLK4 FEN1;FEN1 CKS2;CKS2 NDC80;NDC80 TIMELESS;TIMELESS CENPF;…
17	Up regulated	8.12E-37	48	GSE36476 CTRL VS TSST ACT 40H MEMORY CD4 TCELL YOUNG DN	CENPM;C22orf18 HMMR;HMMR MCM5;MCM5 FEN1;FEN1 BRCA1;BRCA1 CDC20;CDC20 PCNA;PCNA MCM2;MCM2 RAD54L;RAD54L NME1;NME1 GINS2;GINS2 LMNB2;LMNB2 POLE2;POLE2 DTL;DTL TUBG1;TUBG1 ACOT7;ACOT7 KIF20A;KIF20A TYMS;TYMS POLA2;POLA2 NUSAP1;NUSAP1 TK1;TK1 LIG1;LIG1 KIF11;KIF11 BIRC5;BIRC5 PFAS;PFAS CEP55;CEP55 ASPM;ASPM IL1R1;IL1R1 CKS2;CKS2 MCM4;MCM4 CDKN3;CDKN3 PAICS;PAICS TPX2;HCTP4 HMBS;HMBS TYMP;TYMP GCNT1;G…
18	Up regulated	1.99E-33	45	GSE21063 WT VS NFATC1 KO 8H ANTI IGM STIM BCELL UP	TSPAN5;TSPAN5 TYMS;TYMS H2AX;H2AFX POLA2;POLA2 TACC3;TACC3 TPX2;HCTP4 MAPKAPK3;MAPKAPK3 CHEK2;CHEK2 PRIM1;PRIM1 PARPBP;PARPBP CDCA7;CDCA7 KIF11;KIF11 MAD2L1;MAD2L1 GGH;GGH SFXN1;SFXN1 DTL;DTL MCM10;MCM10 GINS2;GINS2 HMGB3;HMGB3 PRC1;PRC1 ANLN;ANLN PSAT1;PSAT1 ASPM;ASPM RBBP8;RBBP8 CKS2;CKS2 MCM5;MCM5 SPC24;SPC24 ELOVL6;ELOVL6 UBE2T;UBE2T EZH2;EZH2 STYXL1;STYXL1 ECT2;ECT2 BIRC5;BIRC5 RFC3;RFC3 NDC…
19	Up regulated	2.93E-33	45	GSE15750 DAY6 VS DAY10 EFF CD8 TCELL UP	NUSAP1;NUSAP1 GMNN;GMNN CEP55;CEP55 AURKA;AURKA TTK;TTK RACGAP1;RACGAP1 HROB;C17orf53 GLRX;GLRX CENPI;FSHPRH1 MAD2L1;MAD2L1 CENPM;C22orf18 MCM2;MCM2 RAD54L;RAD54L KIF20A;KIF20A BRCA1;BRCA1 BIRC5;BIRC5 POLQ;POLQ TK1;TK1 TPX2;HCTP4 PARPBP;PARPBP MELK;MELK GINS2;GINS2 ASPM;ASPM PRC1;PRC1 RAD51AP1;RAD51AP1 CENPN;CENPN CENPE;CENPE UHRF1;UHRF1 MCM10;MCM10 SPC24;SPC24 KIF11;KIF11 KPNA2;KPNA2 CDC20;CDC20…
20	Up regulated	2.93E-33	45	GSE24634 TREG VS TCONV POST DAY7 IL4 CONVERSION UP	ZWILCH;ZWILCH GALK1;GALK1 SHMT2;HEL-S-51e KIF11;KIF11 CDC20;CDC20 FUT8;FUT8 GMNN;GMNN CENPE;CENPE FEN1;FEN1 LIG1;LIG1 EZH2;EZH2 MELK;MELK BIRC5;BIRC5 CDC7;CDC7 TPX2;HCTP4 CCNB1;CCNB1 TK1;TK1 AURKA;AURKA CCNA2;CCNA2 KIF15;KIF15 DTL;DTL RNASEH2A;RNASEH2A CENPM;C22orf18 CENPF;CENPF NUSAP1;NUSAP1 TRIP13;TRIP13 MCM4;MCM4 PLK4;PLK4 PTTG1;PTTG1 H2AX;H2AFX MCM2;MCM2 CENPN;CENPN PRC1;PRC1 PSRC1;PSRC1 UBFD…
21	Up regulated	5.62E-32	44	GSE36476 CTRL VS TSST ACT 40H MEMORY CD4 TCELL OLD DN	PAICS;PAICS RNASEH2A;RNASEH2A GMPPB;GMPPB NME1;NME1 TUBG1;TUBG1 CENPM;C22orf18 CCNB1;CCNB1 MELK;MELK FEN1;FEN1 ASPM;ASPM MCM4;MCM4 TYMP;TYMP TK1;TK1 CEP55;CEP55 POLE2;POLE2 TRIP13;TRIP13 KIF20A;KIF20A ANPEP;ANPEP MCM2;MCM2 CENPF;CENPF AURKA;AURKA DTL;DTL TPX2;HCTP4 ACOT7;ACOT7 RMI1;RMI1 RACGAP1;RACGAP1 CHEK1;CHEK1 KIF15;KIF15 IL1R1;IL1R1 PHLDA1;PHLDA1 PRIM1;PRIM1 HMMR;HMMR CKS2;CKS2 MCM10;MCM10 K…
22	Up regulated	9.80E-30	42	GSE36476 CTRL VS TSST ACT 72H MEMORY CD4 TCELL OLD DN	PAICS;PAICS DTL;DTL ACOT7;ACOT7 IL1R1;IL1R1 COL6A3;COL6A3 MCM4;MCM4 AURKA;AURKA CEP55;CEP55 POLE2;POLE2 GMPPB;GMPPB TUBG1;TUBG1 CCNB1;CCNB1 KIF20A;KIF20A RNASEH2A;RNASEH2A TPX2;HCTP4 RACGAP1;RACGAP1 TRIP13;TRIP13 FOXM1;FOXM1 KIF11;KIF11 ASPM;ASPM MELK;MELK TYMS;TYMS MCM5;MCM5 FEN1;FEN1 PLK4;PLK4 TK1;TK1 RBBP8;RBBP8 CENPF;CENPF ZWILCH;ZWILCH NUSAP1;NUSAP1 MCM2;MCM2 GINS2;GINS2 TIMELESS;TIMELESS NM…
23	Up regulated	9.80E-30	42	GSE39556 CD8A DC VS NK CELL MOUSE 3H POST POLYIC INJ UP	TTK;TTK POLE2;POLE2 OIP5;OIP5 RAD51AP1;RAD51AP1 KIF20B;KIF20B CKS2;CKS2 RNASEH2A;RNASEH2A MELK;MELK CDKN3;CDKN3 TRIP13;TRIP13 HMMR;HMMR CCNB1;CCNB1 PLK4;PLK4 H2AX;H2AFX KIF14;KIF14 FOXM1;FOXM1 GGH;GGH CHEK1;CHEK1 COQ2;COQ2 CHEK2;CHEK2 CCNF;CCNF FANCG;FANCG KIF11;KIF11 CENPE;CENPE PRIM1;PRIM1 BRCA1;BRCA1 PAICS;PAICS CDC7;CDC7 TUBG1;TUBG1 AURKA;AURKA CDC20;CDC20 CCNA2;CCNA2 ACOT7;ACOT7 LIG1;LIG1 HM…
24	Up regulated	1.41E-28	41	GSE39110 DAY3 VS DAY6 POST IMMUNIZATION CD8 TCELL DN	ZBTB32;ZBTB32 TTK;TTK CCNF;CCNF CDKN1A;CDKN1A KIF20A;KIF20A GMNN;GMNN KPNA2;KPNA2 CDCA5;CDCA5 PAICS;PAICS LIG1;LIG1 FOXM1;FOXM1 MELK;MELK DTL;DTL RAD51AP1;RAD51AP1 FEN1;FEN1 CENPF;CENPF TRIP13;TRIP13 SPC24;SPC24 CEP55;CEP55 CHEK1;CHEK1 UHRF1;UHRF1 H2BC5;HIST1H2BD CDC20;CDC20 ANLN;ANLN BIRC5;BIRC5 MCM10;MCM10 TPX2;HCTP4 AURKA;AURKA RECQL4;RECQL4 FANCD2;FANCD2 CENPI;FSHPRH1 ASPM;ASPM KIF11;KIF11 PA…
25	Up regulated	1.60E-28	41	GOLDRATH NAIVE VS EFF CD8 TCELL DN	MCM10;MCM10 PCNA;PCNA CDKN3;CDKN3 PRC1;PRC1 ANLN;ANLN CDCA5;CDCA5 AURKA;AURKA GLRX;GLRX BIRC5;BIRC5 MAD2L1;MAD2L1 KIF11;KIF11 CCNF;CCNF NUSAP1;NUSAP1 TK1;TK1 ACOT7;ACOT7 MCM5;MCM5 TYMS;TYMS TTK;TTK CHEK1;CHEK1 CCNA2;CCNA2 TACC3;TACC3 UBE2T;UBE2T ASPM;ASPM MT1E;MT1E EZH2;EZH2 BRCA1;BRCA1 DTL;DTL PRIM1;PRIM1 GMNN;GMNN ECT2;ECT2 PLK4;PLK4 ELL2;ELL2 KIF20A;KIF20A EMP3;EMP3 CISD1;CISD1 MYO1F;MYO1F MT2…
26	Up regulated	1.82E-27	40	GOLDRATH EFF VS MEMORY CD8 TCELL UP	CDKN3;CDKN3 BIRC5;BIRC5 ANLN;ANLN TACC3;TACC3 TUBB3;TUBB3 TTK;TTK PRC1;PRC1 BRCA1;BRCA1 KIF11;KIF11 ASPM;ASPM MAD2L1;MAD2L1 TK1;TK1 KIF20A;KIF20A EMP3;EMP3 AURKA;AURKA GMNN;GMNN MT1E;MT1E NUSAP1;NUSAP1 ECT2;ECT2 MCM10;MCM10 PLK4;PLK4 PRIM1;PRIM1 CHEK1;CHEK1 CCNF;CCNF H2AX;H2AFX DTL;DTL UBE2T;UBE2T POLE2;POLE2 CISD1;CISD1 EZH2;EZH2 CDC20;CDC20 TYMS;TYMS RAD51AP1;RAD51AP1 CCNA2;CCNA2 CKS2;CKS2 MT2A…
27	Up regulated	5.92E-27	39	GSE13547 CTRL VS ANTI IGM STIM BCELL 12H UP	MAD2L1;MAD2L1 PRIM1;PRIM1 KIF15;KIF15 HMMR;HMMR CENPE;CENPE KIF11;KIF11 ZBTB32;ZBTB32 BRCA1;BRCA1 HELLS;HELLS RFC3;RFC3 ASPM;ASPM MCM5;MCM5 TPX2;HCTP4 CENPF;CENPF AURKA;AURKA CEP55;CEP55 CCNA2;CCNA2 SPC24;SPC24 CHEK1;CHEK1 CENPN;CENPN PRC1;PRC1 KIF14;KIF14 MCM4;MCM4 RAD51AP1;RAD51AP1 RAD54L;RAD54L MT2A;MT2A LIG1;LIG1 TK1;TK1 UHRF1;UHRF1 CDKN3;CDKN3 HMGB3;HMGB3 EME1;EME1 TACC3;TACC3 BIRC5;BIRC5 EC…
28	Up regulated	1.90E-26	39	GSE25088 WT VS STAT6 KO MACROPHAGE IL4 STIM DN	CDCA4;CDCA4 PRC1;PRC1 NUSAP1;NUSAP1 RFC3;RFC3 GMNN;GMNN RAD51AP1;RAD51AP1 TYMS;TYMS EZH2;EZH2 MELK;MELK AURKA;AURKA SPHK1;SPHK1 DTL;DTL TRIP13;TRIP13 TK1;TK1 MLLT11;AF1Q OIP5;OIP5 KIF11;KIF11 CENPF;CENPF RAD54L;RAD54L PTTG1;PTTG1 CCNB1;CCNB1 RACGAP1;RACGAP1 PLK4;PLK4 POLA2;POLA2 HELLS;HELLS KIF14;KIF14 PCNA;PCNA KPNA2;KPNA2 KIF20A;KIF20A CDKN3;CDKN3 H2AX;H2AFX HMMR;HMMR CEP55;CEP55 PAICS;PAICS AS…
