# Supplementary material for: Analysis of MCM Proteins’ Role as a Potential Target of Statins in Patients with Acute Type A Aortic Dissection through Bioinformatics
Source: Genes (Basel). 2021 Mar 9;12(3):387. doi: 10.3390/genes12030387 (PMC7998850; doi:10.3390/genes12030387)
Supplement: Supplementary file 1 [file genes-12-00387-s001.zip › Supp Data 3 xCell_GSE52093_xCell_2009011321.csv]

	X322.2178	X270.7742	X318.4757	X280.3963	X268.4035	X347.6498	X299.0135	X259.9965	X204.7005	X246.7662	X311.6137	X386.8444
Adipocytes	0.0581	0.1737	0.0728	0.0906	0.0645	0.0617	0.0972	0.0717	0	0.0075	0.1233	0.1188
Astrocytes	0	0	0	0	0	0	0	0	0	0	0	0
B-cells	0	0	0.0268	0.0274	0.0083	0.0224	0.0311	0.0189	0.0442	0	0	0.0411
Basophils	0	0.0629	0	0	0.0114	0.0452	0.007	0	0	0.1049	0	0
CD4+ T-cells	0	0	0.087	0.0451	0.026	0.0969	0.0375	0	0	0.0422	0.0977	0.1066
CD4+ Tcm	0	0	0	0	0.0047	0	0	0	0	0.0186	5.00E-04	0.0098
CD4+ Tem	0	0	0.0035	0	0	0.0238	0	0	0	0.0041	0.0309	0.0436
CD4+ memory T-cells	0	0.1044	0.1497	0.0568	0.0141	0.1218	0.1075	0	0	0.0657	0.1733	0.2186
CD4+ naive T-cells	0	0	0.0219	0	0.0713	0.0212	0.0515	0	0	0	0.041	0.0412
CD8+ T-cells	0	0.0198	0.0872	0.0377	0.1478	0.1032	0.1077	0	0	0.0547	0.1386	0.1794
CD8+ Tcm	0	0.0341	0.0919	0.0613	0.093	0.1022	0.1209	0	0	9.00E-04	0.1476	0.2022
CD8+ Tem	0	0.1379	0.0935	0.0438	0.1115	0.0932	0.0682	0	0.0403	0.1051	0.1474	0.2089
CD8+ naive T-cells	0.072	0	0	0	0.0266	0	0.0181	0.0192	0	0.0369	0.0438	0.0031
CLP	0.0388	0.0593	0.053	0	0	0.064	0.0395	0	0.0188	0.0336	0.0584	0.0743
CMP	0	0.0248	0.0836	0.0714	0.0619	0	0.0658	0.0117	0.0323	0	0.0577	0.1229
Chondrocytes	0.1523	0.0451	0.269	0.1702	0.2611	0.2475	0.2358	0.1256	0.0448	0	0.2626	0.2605
Class-switched memory B-cells	0.0577	0.0331	0	0.062	0	0.0164	0	0.0614	0.0782	0.0359	0	0.0347
DC	0	0.1573	0.1758	0.1313	0.0571	0.14	0.2522	0.0455	0.1455	0.0879	0.1817	0.2392
Endothelial cells	0.0408	0.2196	0.2029	0	0.2011	0.0183	0.2375	0	0.057	0.28	0.169	0.1349
Eosinophils	0	0.1548	0.0475	0	0.0098	0.033	0.0312	0	0.0402	0.0993	0.0354	0.0723
Epithelial cells	0.0729	0.0346	0.0223	0	0.0504	0.0147	0.0494	0.0228	0	0.0286	0.0408	0.0452
Erythrocytes	0.0151	0.2659	0	0	0	0	0	0.0835	0.105	0.1759	0	0
Fibroblasts	0.1495	0	0.0323	0.2611	0.112	0.1568	0.083	0.2591	0.1016	0	0.1657	0.1425
GMP	0	0	0	0	0	0	0	0.0241	0.0535	0.0263	0	0.0446
HSC	0	0.0863	0.0805	0	0.1999	0.0375	0.1499	0	0	0	0.1401	0.235
Hepatocytes	0.0308	0	0.0165	0.012	0.0052	0.0121	0.0216	0.0179	0	0	0.0425	0.0326
Keratinocytes	0.0196	0.017	0.0115	0.0067	0.0154	0.0071	0.0298	0	0	0.0034	0.0048	0.0159
MEP	0.0318	0	0	0	0	0	0	0	0	0	0	0
MPP	0.1388	0.3579	0.3562	0.0749	0.0658	0.3678	0.2648	0	0.1407	0.2388	0.3276	0.4171
MSC	0.0878	0	0	0	0.033	0.2309	0	0.084	0.1701	0	0	0
Macrophages	0.0701	0.1352	0.0964	0.0825	0	0.103	0.0447	0.2058	0.1725	0.1308	0.037	0.0342
Macrophages M1	0.0341	0.0341	0.0309	0.0248	0	0.0113	0.0242	0.0624	0.0744	0.0475	0.0173	0.0118
Macrophages M2	0	0.0853	0.034	0	0.0291	0.1833	0.0132	0.0864	0	0.0071	0	0.0281
Mast cells	0	0.0046	0.0147	0	0.0114	0.011	0.0227	0	0	0	0.0127	0.0216
Megakaryocytes	0.1072	0.2048	0.1226	0.0371	0.1292	0.1162	0.1474	0.022	0	0.0885	0.102	0.0846
Melanocytes	0	0.0109	0.0706	0	0.0281	0.0518	0.0386	0.0162	0	0.0145	0.0306	0.0353
Memory B-cells	0	0	0	0	0	0	0.0237	0	0	0	0.0097	0.0159
Mesangial cells	0	0.0347	0.0662	0	0.0171	0	0.0403	0	0	0.0366	0.0266	0.0212
Monocytes	0	0.2314	0.0924	0.0945	0.0024	0.0073	0.0318	0.0929	0.1326	0.1785	0.0429	0.0267
Myocytes	0	0	0	0	0.0063	0	0	0	0	7.00E-04	0.0168	0.0072
NK cells	0	0.123	0.0479	0.0412	0.0608	0.0884	0.0508	0	0	0.0825	0.072	0.0745
NKT	0.1329	0	0.0572	0.0875	0.0951	0.01	0.0716	0.1799	0.1077	0.0831	0	0
Neurons	0.0238	5.00E-04	0.0564	0.0333	0.0497	0.0444	0.0407	0.0178	0	0	0.0578	0.0444
Neutrophils	0	0.1768	0.0257	0.0146	0.0386	0	0.0328	0	0.0337	0.059	0.0266	0.0275
Osteoblast	0.2237	0	0	0.1414	0.1134	0.0433	0.0612	0.1428	0.2152	0	0.0186	0.0223
Pericytes	0.0679	0	0.0395	0.0746	0.0573	0.0908	0.0359	0.03	0.0416	0.0207	0.0571	0.0405
Plasma cells	0.0533	0	0	0.0425	0.0545	0.025	0	0.0298	0.0086	0.0186	0	0.0151
Platelets	0.0255	0.0145	0.0421	0	0.0156	0.0214	0.018	0	0	0	0	0.0345
Preadipocytes	0.0766	0.1201	7.00E-04	0	0	0	0	0.0243	0	0.1221	0.0125	0.0608
Sebocytes	0.0048	0.0037	0	0.0056	1.00E-04	0.0031	0	0	0	0	0	0
Skeletal muscle	0	0	1.00E-04	0	0.023	0.0074	0.0169	0.0057	0	0	0.0118	0.0153
Smooth muscle	0.0638	0	0	0.1202	0	0	0	0.1072	0.0812	0	0	0
Tgd cells	0.0024	0.1056	0.028	0.0276	0	0	0	0.0792	0.1152	0.1183	0.0026	0.0048
Th1 cells	0.1789	0.0843	0	0.081	0.0137	0	0.008	0.1718	0.2168	0.2202	0	0
Th2 cells	0	0.0489	0.0176	0.0615	0	0	0.0019	0.0608	0.0832	0.0378	0.0523	0.0466
Tregs	0.0049	0	0.1185	0.0849	0.0198	0.092	0.0673	0.0405	0.0491	0	0.0519	0.0801
aDC	0	0.1238	0.126	0.0774	0.0149	0.0554	0.1438	0.0057	0.1154	0.0592	0.126	0.1609
cDC	0	0.0312	0.1677	0.0748	0.1301	0.1134	0.1895	0.0086	0.0796	0	0.1608	0.2069
iDC	0	0.1676	0.1477	0.1529	0.0634	0.1081	0.2648	0.0525	0.1443	0.0877	0.1559	0.2095
ly Endothelial cells	0.053	0.3268	0.2583	0	0.2533	0.1167	0.3258	0	0.0306	0.3644	0.2303	0.2226
mv Endothelial cells	0.0995	0.4217	0.2744	0	0.2638	0.0898	0.3406	0.0627	0.1775	0.4799	0.2662	0.2565
naive B-cells	0	0	0	0	0	0	0	0	0	0	0	0
pDC	0.0036	0	0.0804	0.0256	0.0429	0.0155	0.0479	0	0	0.0037	0.0825	0.0713
pro B-cells	0.0035	0.1033	0.1242	0	0	0.0661	0.0637	0	0.0588	0.092	0.0882	0.0926
ImmuneScore	0.0467	0.6686	0.4676	0.3162	0.2415	0.4035	0.4283	0.2421	0.3791	0.4899	0.4297	0.5487
StromaScore	0.1242	0.1966	0.154	0.1758	0.1888	0.1184	0.2088	0.1654	0.0793	0.1438	0.229	0.1981
MicroenvironmentScore	0.1709	0.8652	0.6216	0.492	0.4303	0.5219	0.6372	0.4075	0.4584	0.6337	0.6587	0.7468
